# Supplementary material for: Combined comparative genomics and clinical modeling reveals plasmid-encoded genes are independently associated with Klebsiella infection
Source: Nat Commun. 2022 Aug 1;13:4459. doi: 10.1038/s41467-022-31990-1 (PMC9343666; doi:10.1038/s41467-022-31990-1)
Supplement: Supplementary file 4 — Dataset 1 [file 41467_2022_31990_MOESM4_ESM.xlsx]

## Sheet: Sheet1
Supplementary Data 1. Klebsiella genome assembly details
Sample ID	Kp number	Species	wzi	ST	CG	CG type	case status	category	stratum	Genome length	Total contig number	Max contig length	Contig N50 length	CDS	Percent alignment to rectal case isolate
prokka_sample_126288	Kp6566	Kqp	101	138			0	rectal	2	5164947	87	2114917	732496	4758	42.132
prokka_sample_126286	Kp6653	Kp	262	323			1	rectal	2	5453578	98	1258591	776844	5012	.
prokka_sample_126287	Kp6679	Kp	262	323			1	blood	2	5447908	99	1258591	776422	5007	99.622
prokka_sample_126289	Kp7028	Kv	676	NA			0	rectal	2	5713451	88	1412559	453714	5317	56.562
prokka_sample_126292	Kp2790	Kp	426	628			0	rectal	3	5312053	145	750380	483584	4889	54.468
prokka_sample_126290	Kp2816	Kv	53	NA			1	rectal	3	5725781	100	1067342	482802	5283	.
prokka_sample_126293	Kp2841	Kp	333	611			0	rectal	3	5445114	80	1157068	383841	5077	53.764
prokka_sample_126291	Kp2950	Kv	53	NA			1	blood	3	5721640	90	1067342	482802	5284	99.626
prokka_sample_923-JV-154	Kp8611	Kp	411	1310			0	rectal	4	5465628	197	399681	204199	5086	87.904
prokka_sample_923-JV-156	Kp8833	Kp	13	2086			1	rectal	4	5389031	122	976794	301595	4988	.
prokka_sample_923-JV-159	Kp8860	Kp	13	2086			1	blood	4	5405700	129	892299	301596	5004	99.72
prokka_sample_923-JV-170	Kp9161	Kp	84	20	17/20	MDR	0	rectal	4	5604820	87	780081	436179	5299	90.425
prokka_sample_126300	Kp8236	Kp	37	35			0	rectal	5	5447074	86	873615	482326	5029	85.571
prokka_sample_126298	Kp8399	Kp	154	258	258	MDR	1	rectal	5	5604374	159	427874	203922	5294	.
prokka_sample_126299	Kp8464	Kp	154	258	258	MDR	1	blood	5	5602791	147	427874	203922	5291	99.646
prokka_sample_126301	Kp8678	Kqp	293	2133			0	rectal	5	5779443	224	766253	469665	5439	41.214
prokka_sample_923-JV-136	Kp8139	Kv	35	NA			0	rectal	7	5425713	67	1115378	775631	5011	55.365
prokka_sample_923-JV-149	Kp8422	Kp	490	NA			0	rectal	7	5531829	116	1130860	382246	5159	87.464
prokka_sample_923-JV-152	Kp8570	Kp	275	NA			1	rectal	7	5642397	107	1132895	769110	5322	.
prokka_sample_923-JV-158	Kp8856	Kp	275	NA			1	blood	7	5581293	113	1132895	769110	5242	98.637
prokka_sample_923-JV-27	Kp3976	Kp	273	188			0	rectal	8	5487432	157	585289	231519	5126	90.382
prokka_sample_923-JV-32	Kp4113	Kp	360	4427			1	rectal	8	5391819	90	1905504	493118	5020	.
prokka_sample_923-JV-40	Kp4448	Kp	360	4427			1	blood	8	5392028	88	1906512	493317	5022	99.703
prokka_sample_923-JV-46	Kp4539	Kp	383	105			0	rectal	8	5178585	53	1569721	474684	4784	89.542
prokka_sample_126316	Kp6711	Kp	108	37	37	MDR	0	rectal	9	5536132	102	785620	347642	5190	89.084
prokka_sample_126314	Kp6959	Kp	141	17	17/20	MDR	1	rectal	9	5401393	108	1491120	479449	4999	.
prokka_sample_126317	Kp6973	Kp	224	1401			0	rectal	9	5509076	308	644385	277260	5128	89.967
prokka_sample_126315	Kp7096	Kp	141	17	17/20	MDR	1	blood	9	5416450	138	1879234	1005016	5006	99.691
prokka_sample_126320	Kp4078	Kqp	537	NA			0	rectal	10	5374344	129	1895623	1036172	4950	38.786
prokka_sample_126321	Kp4368	Kp	84	1189			0	rectal	10	5271076	106	1701141	376858	4871	82.13
prokka_sample_126318	Kp4571	Kp	236	941			1	rectal	10	5835779	377	529503	204470	5475	.
prokka_sample_126319	Kp4632	Kp	236	941			1	blood	10	5894033	399	520661	204470	5525	98.969
prokka_sample_126324	Kp7643	Kp	40	253			0	rectal	11	5715630	351	433222	207035	5375	90.659
prokka_sample_126325	Kp7914	Kv	259	1485			0	rectal	11	5471191	101	1356890	490125	5057	59.087
prokka_sample_126322	Kp8059	Kp	101	45			1	rectal	11	5149108	126	423035	283102	4733	.
prokka_sample_126323	Kp8166	Kp	101	45			1	blood	11	5151356	136	423035	283102	4734	99.631
prokka_sample_126328	Kp7895	Kqp	444	NA			0	rectal	12	5618513	163	728172	329841	5278	39.045
prokka_sample_126329	Kp8047	Kp	5	45			0	rectal	12	5549454	110	1160703	448430	5152	88.331
prokka_sample_126326	Kp8207	Kp	108	NA			1	rectal	12	5628119	105	1224345	437317	5251	.
prokka_sample_126327	Kp8238	Kp	108	NA			1	blood	12	5417848	121	1089705	484130	5023	95.853
prokka_sample_126332	Kp7980	Kv	683	581			0	rectal	13	5863904	71	3285432	3285432	5411	57.546
prokka_sample_126330	Kp8293	Kp	9	22			1	rectal	13	5416991	132	875544	293567	5039	.
prokka_sample_126333	Kp8335	Kqp	577	2673			0	rectal	13	5191057	63	2909256	2909256	4752	39.647
prokka_sample_126331	Kp8465	Kp	9	22			1	blood	13	5417711	147	875544	298446	5034	99.598
prokka_sample_126334	Kp8544	Kp	50	678			1	rectal	14	5609820	138	407148	295706	5298	.
prokka_sample_126335	Kp8716	Kp	50	678			1	blood	14	5611293	145	407148	226919	5295	99.646
prokka_sample_126336	Kp8946	Kp	50	1876			0	rectal	14	5522988	102	1853047	548621	5111	88.344
prokka_sample_126337	Kp9063	Kp	24	922			0	rectal	14	5736236	244	361650	183198	5430	87.01
prokka_sample_126341	Kp6966	Kp	236	NA			0	rectal	15	5504773	115	711918	300691	5154	87.509
prokka_sample_126338	Kp6984	Kp	2	14	14/15	MDR	1	blood	15	5580150	113	1114381	367124	5180	99.616
prokka_sample_126339	Kp7031	Kp	2	14	14/15	MDR	1	rectal	15	5581696	118	1114190	367124	5183	.
prokka_sample_126344	Kp6149	Kp	5	45			0	rectal	16	5259869	122	1020267	467228	4825	83.098
prokka_sample_126345	Kp6313	Kp	50	37	37	MDR	0	rectal	16	5488147	168	547847	275455	5117	83.734
prokka_sample_126342	Kp6567	Kp	173	307	307	MDR	1	rectal	16	5897181	321	1298609	378297	5437	.
prokka_sample_126343	Kp7189	Kp	173	307	307	MDR	1	blood	16	5838099	239	736360	378069	5401	98.331
prokka_sample_126346	Kp5117	Kv	379	2386			1	rectal	17	5885311	140	1013330	507570	5444	.
prokka_sample_126348	Kp5215	Kp	236	253			0	rectal	17	5838653	260	361339	160159	5549	51.755
prokka_sample_126349	Kp5415	Kp	324	3067			0	rectal	17	5504061	131	660655	375734	5091	53.948
prokka_sample_126347	Kp5718	Kv	379	2386			1	blood	17	5891728	176	1013330	507366	5444	99.588
prokka_sample_126350	Kp3094	Kp	37	35			1	rectal	18	5591145	121	1231540	325891	5197	.
prokka_sample_126351	Kp3160	Kp	37	35			1	blood	18	5589065	116	1230666	325891	5196	99.575
prokka_sample_126352	Kp3260	Kv	266	NA			0	rectal	18	5823806	143	811830	280043	5490	53.979
prokka_sample_126353	Kp3455	Kp	72	25	25	Hv	0	rectal	18	5483782	143	510441	237922	5112	88.486
prokka_sample_126356	Kp5844	Kqp	44	414			0	rectal	19	5301955	115	1231405	743191	4895	39.123
prokka_sample_126354	Kp6181	Kp	96	4657			1	rectal	19	5424421	97	913062	478279	5040	.
prokka_sample_126355	Kp6273	Kp	96	4657			1	blood	19	5424090	100	913062	478279	5039	99.702
prokka_sample_126357	Kp6593	Kp	322	791			0	rectal	19	5398805	77	2037069	859333	4951	88.556
prokka_sample_923-JV-39	Kp4433	Kp	360	200			0	rectal	20	5061986	58	1604011	984831	4657	55.917
prokka_sample_923-JV-52	Kp4667	Kv	388	NA			0	rectal	20	5573552	78	1749172	741881	5148	94.249
prokka_sample_923-JV-54	Kp4702	Kv	458	NA			1	rectal	20	5396239	62	3133984	3133984	4970	.
prokka_sample_923-JV-76	Kp5021	Kv	458	NA			1	blood	20	5568230	543	3133782	3133782	5036	99.793
prokka_sample_126366	Kp5994	Kp	85	29			0	rectal	21	5556055	142	710041	337126	5187	88.683
prokka_sample_126364	Kp6131	Kp	101	485			1	rectal	21	5505462	101	1050611	499275	5113	.
prokka_sample_126367	Kp6168	Kp	74	1213			0	rectal	21	5472262	137	728367	321305	5111	86.712
prokka_sample_126365	Kp6335	Kp	101	485			1	blood	21	5502997	92	1603819	499274	5114	99.698
prokka_sample_923-JV-45	Kp4505	Kp	202	3787			0	rectal	22	5214486	54	1928339	959234	4825	54.809
prokka_sample_923-JV-61	Kp4760	Kv	54	3231			1	rectal	22	5721725	111	1624633	666205	5309	.
prokka_sample_923-JV-64	Kp4777	Kv	54	3231			1	blood	22	5744710	181	1624633	666205	5316	99.671
prokka_sample_923-JV-78	Kp5053	Kv	38	641			0	rectal	22	6032229	129	1217978	249464	5709	88.788
prokka_sample_126374	Kp8554	Kp	173	3586			0	rectal	23	5528412	140	520400	353446	5202	93.163
prokka_sample_126372	Kp8580	Kp	27	36			1	blood	23	5461101	78	1931141	504429	5034	99.796
prokka_sample_126373	Kp8587	Kp	27	36			1	rectal	23	5463083	86	1931039	504566	5033	.
prokka_sample_126375	Kp9085	Kp	39	550			0	rectal	23	5447080	118	1039467	504718	5050	89.304
prokka_sample_923-JV-128	Kp7772	Kp	670	NA			0	rectal	25	5568721	122	1691720	732166	5157	89.129
prokka_sample_923-JV-131	Kp7965	Kqp	432	NA			0	rectal	25	5428450	82	1511390	761063	5000	43.453
prokka_sample_923-JV-137	Kp8142	Kp	2	3048			1	rectal	25	5430934	69	1650848	497982	5013	.
prokka_sample_923-JV-139	Kp8168	Kp	2	3048			1	blood	25	5432877	77	1391536	628962	5013	99.777
prokka_sample_923-JV-16	Kp3604	Kp	37	34			0	rectal	26	5209934	127	982008	250879	4863	85.251
prokka_sample_923-JV-19	Kp3747	Kp	12	34			0	rectal	26	5656919	319	469881	186850	5299	86.87
prokka_sample_923-JV-22	Kp3852	Kp	173	307	307	MDR	1	rectal	26	5599850	103	1251287	473650	5223	.
prokka_sample_923-JV-29	Kp3982	Kp	173	307	307	MDR	1	blood	26	5637883	120	1251191	473650	5276	99.703
prokka_sample_923-JV-177	Kp9354	Kqp	572	NA			0	rectal	202	5192660	50	2977394	2977394	4773	37.964
prokka_sample_923-JV-179	Kp9386	Kp	96	253			1	rectal	202	5766231	160	734916	194931	5492	.
prokka_sample_923-JV-184	Kp9689	Kp	211	661			0	rectal	202	5400734	138	1257446	419460	4978	83.763
prokka_sample_923-JV-223	Kp10397	Kp	96	253			1	blood	202	5767422	166	734916	194931	5490	99.606
prokka_sample_923-JV-95	Kp6020	Kp	37	35			0	rectal	203	5287923	118	1388168	1303673	4823	51.427
prokka_sample_923-JV-97	Kp6051	Kp	84	20	17/20	MDR	0	rectal	203	5541449	80	1569866	479744	5195	52.653
prokka_sample_923-JV-105	Kp6421	Kv	161	1582			1	rectal	203	5821883	149	463154	255685	5484	.
prokka_sample_923-JV-107	Kp6489	Kv	161	1582			1	other	203	6088974	198	468317	261390	5759	99.556
prokka_sample_923-JV-239	Kp10645	Kv	54	3231			0	rectal	204	5448527	116	678033	309426	5016	54.758
prokka_sample_923-JV-242	Kp10769	Kp	27	NA	258	MDR	1	rectal	204	5443217	125	514176	248751	5125	.
prokka_sample_923-JV-246	Kp10858	Kp	27	NA	258	MDR	1	blood	204	5442579	125	513794	248751	5123	99.76
prokka_sample_923-JV-251	Kp11169	Kv	252	1843			0	rectal	204	5528912	121	3237127	3237127	5157	56.019
prokka_sample_923-JV-195	Kp9939	Kp	133	45			0	rectal	207	5565192	151	541304	321175	5170	90.128
prokka_sample_923-JV-227	Kp10430	Kp	2	14	14/15	MDR	1	rectal	207	5452424	68	906508	444294	5050	.
prokka_sample_923-JV-247	Kp10918	Kp	177	2597			0	rectal	207	5206766	540	508671	191477	4724	86.834
prokka_sample_923-JV-272	Kp11996	Kp	2	14	14/15	MDR	1	blood	207	5459433	82	906367	444294	5049	99.814
prokka_sample_923-JV-90	Kp5622	Kp	137	870			0	rectal	208	5336488	56	907048	370217	4945	90.868
prokka_sample_923-JV-99	Kp6079	Kp	115	NA			1	rectal	208	5241973	105	999210	353250	4902	.
prokka_sample_923-JV-103	Kp6336	Kp	115	NA			1	other	208	5328733	119	999010	353350	4985	99.701
prokka_sample_923-JV-207	Kp10201	Kp	59	225			0	rectal	209	5526592	138	782612	369997	5116	85.587
prokka_sample_923-JV-209	Kp10256	Kp	227	846			0	rectal	209	5422108	99	1382942	419765	4998	85.058
prokka_sample_923-JV-210	Kp10262	Kp	79	16	17/20	MDR	1	rectal	209	5735295	281	740352	286101	5405	.
prokka_sample_923-JV-220	Kp10391	Kp	79	16	17/20	MDR	1	blood	209	5729097	236	740352	253602	5409	99.006
prokka_sample_923-JV-236	Kp10592	Kv	210	NA			0	rectal	210	5391912	79	2601586	767006	4990	54.76
prokka_sample_923-JV-240	Kp10653	Kp	24	15	14/15	MDR	1	rectal	210	5524672	126	640472	299821	5125	.
prokka_sample_923-JV-258	Kp11453	Kp	24	15	14/15	MDR	1	blood	210	5582746	112	629199	316385	5163	99.664
prokka_sample_923-JV-202	Kp10143	Kv	53	NA			0	rectal	211	5585169	127	1746796	511378	5139	56.891
prokka_sample_923-JV-228	Kp10436	Kp	26	528			1	rectal	211	5528950	96	670163	372795	5137	.
prokka_sample_923-JV-232	Kp10506	Kp	236	253			0	rectal	211	5434720	225	418077	206992	5077	87.72
prokka_sample_923-JV-268	Kp11747	Kp	26	528			1	blood	211	5265628	71	1605928	409387	4861	95.04
prokka_sample_923-JV-56	Kp4712	Kp	141	17	17/20	MDR	0	rectal	213	5532140	145	1253137	404218	5108	85.131
prokka_sample_923-JV-81	Kp5120	Kp	162	253			1	rectal	213	5717028	289	482962	188274	5383	.
prokka_sample_923-JV-85	Kp5254	Kp	162	253			1	other	213	5758310	222	482316	188282	5453	99.076
prokka_sample_923-JV-89	Kp5581	Kv	210	697			0	rectal	213	5587446	66	2212943	1077360	5165	52.914
prokka_sample_923-JV-14	Kp3567	Kp	212	2121			1	rectal	214	5477095	74	1506591	406555	5070	.
prokka_sample_923-JV-24	Kp3874	Kp	118	784			0	rectal	214	5505034	102	1174476	480013	5104	87.728
prokka_sample_923-JV-31	Kp3996	Kv	632	NA			0	rectal	214	5724961	125	1053281	476819	5341	57.191
prokka_sample_923-JV-116	Kp6917	Kp	212	2121			1	blood	214	5638801	90	1311798	407059	5236	99.704
prokka_sample_923-JV-132	Kp7994	Kv	676	697			0	rectal	215	5435321	72	1766743	1389950	5065	56.275
prokka_sample_923-JV-135	Kp8125	Kp	490	2648			0	rectal	215	5510614	108	1308890	281743	5163	90.268
prokka_sample_923-JV-141	Kp8184	Kp	162	1106			1	rectal	215	5500621	96	967725	437247	5108	.
prokka_sample_923-JV-201	Kp10139	Kp	162	1106			1	blood	215	5500176	94	968078	499427	5111	99.717
prokka_sample_923-JV-53	Kp4677	Kp	115	300			1	rectal	216	5530835	108	801724	423752	5100	.
prokka_sample_923-JV-62	Kp4771	Kp	115	300			1	other	216	5532046	110	1310186	423036	5099	99.645
prokka_sample_923-JV-70	Kp4929	Kp	27	36			0	rectal	216	5392307	119	526705	218528	5057	85.571
prokka_sample_923-JV-74	Kp5014	Kp	23	1243			0	rectal	216	5484871	128	572542	287304	5084	86.098
prokka_sample_923-JV-187	Kp9801	Kp	350	111			0	rectal	217	5405072	152	362236	204658	5045	52.629
prokka_sample_923-JV-192	Kp9884	Kp	191	1229			0	rectal	217	5504375	145	736394	484511	5107	56.033
prokka_sample_923-JV-208	Kp10237	Kv	508	197			1	rectal	217	5771128	70	2158464	1099345	5359	.
prokka_sample_923-JV-222	Kp10396	Kv	508	197			1	blood	217	5773563	81	2157988	1098795	5354	99.766
prokka_sample_923-JV-157	Kp8836	Kp	417	2118			1	rectal	218	5178921	58	1105655	766767	4799	.
prokka_sample_923-JV-160	Kp8861	Kp	417	2118			1	blood	218	5177966	59	1105655	766767	4799	99.795
prokka_sample_923-JV-164	Kp8937	Kp	63	111			0	rectal	218	5230133	77	999187	963062	4846	92.905
prokka_sample_923-JV-188	Kp9823	Kv	210	111			0	rectal	301	5561280	88	1022366	531657	5185	55.177
prokka_sample_923-JV-249	Kp11034	Kp	99	528			0	rectal	301	5463704	66	1360268	465541	5086	85.73
prokka_sample_923-JV-267	Kp11667	Kp	24	15	14/15	MDR	1	rectal	301	5589543	215	640466	234361	5150	.
prokka_sample_923-JV-271	Kp11995	Kp	24	15	14/15	MDR	1	blood	301	5735490	356	518460	234361	5263	99.332
prokka_sample_923-JV-165	Kp8982	Kp	236	253			0	rectal	302	5647639	224	327330	194182	5397	38.351
prokka_sample_923-JV-174	Kp9247	Kp	96	37	37	MDR	0	rectal	302	5429369	79	1522914	502041	5073	37.328
prokka_sample_923-JV-243	Kp10838	Kqp	669	571			1	rectal	302	5845760	361	914552	550145	5374	.
prokka_sample_923-JV-244	Kp10854	Kqp	669	571			1	blood	302	5762139	114	914552	550145	5343	98.276
prokka_sample_923-JV-186	Kp9731	Kqp	226	2953			0	rectal	303	5316247	66	3106265	3106265	4850	39.135
prokka_sample_923-JV-189	Kp9828	Kp	236	253			0	rectal	303	5674053	249	385360	169345	5400	90.581
prokka_sample_923-JV-256	Kp11436	Kp	83	2004			1	rectal	303	5395795	91	1660660	479608	5001	.
prokka_sample_923-JV-262	Kp11468	Kp	83	2004			1	blood	303	5395781	82	1660660	768515	5003	99.709
prokka_sample_923-JV-234	Kp10543	Kv	66	1562			0	rectal	304	6031504	108	2565795	755248	5627	90.972
prokka_sample_923-JV-253	Kp11262	Kv	339	3296			1	rectal	304	5578176	82	1615204	1544611	5174	.
prokka_sample_923-JV-260	Kp11463	Kv	339	3296			1	blood	304	5742933	121	1424680	460754	5336	99.747
prokka_sample_923-JV-183	Kp9457	Kp	386	499			0	rectal	305	5531753	169	586745	323600	5134	83.484
prokka_sample_923-JV-215	Kp10335	Kp	123	70			0	rectal	305	5578564	110	859439	573039	5211	85.559
prokka_sample_923-JV-254	Kp11288	Kp	150	1694			1	rectal	305	5757482	185	465920	256563	5400	.
prokka_sample_923-JV-259	Kp11459	Kp	150	1694			1	blood	305	5755461	177	466102	256563	5399	99.448
prokka_sample_923-JV-143	Kp8253	Kp	135	692			0	rectal	401	5120261	103	1196920	470104	4720	88.386
prokka_sample_923-JV-151	Kp8526	Kp	84	20	17/20	MDR	1	rectal	401	5432931	149	762236	364403	5057	.
prokka_sample_923-JV-153	Kp8576	Kp	84	20	17/20	MDR	1	respiratory	401	5431911	140	762612	364397	5059	99.648
prokka_sample_923-JV-163	Kp8894	Kp	248	1799			0	rectal	401	5530794	96	1163815	384708	5113	87.553
prokka_sample_923-JV-211	Kp10269	Kv	57	NA			0	rectal	403	5608062	99	1654563	495996	5173	30.463
prokka_sample_923-JV-213	Kp10300	Kp	150	200			0	rectal	403	5579886	200	1648735	422869	5179	41.914
prokka_sample_923-JV-218	Kp10379	Kqp	461	NA			1	rectal	403	5200879	89	1253568	795008	4795	.
prokka_sample_923-JV-224	Kp10401	Kqp	461	NA			1	respiratory	403	5349502	512	1682001	748505	4849	99.665
prokka_sample_923-JV-23	Kp3859	Kp	18	551			1	rectal	404	5588026	101	508244	379145	5207	.
prokka_sample_923-JV-30	Kp3985	Kp	18	551			1	respiratory	404	5588706	111	508244	379625	5209	99.709
prokka_sample_923-JV-34	Kp4211	Kp	199	26			0	rectal	404	5893823	435	490062	198017	5501	88.213
prokka_sample_923-JV-206	Kp10197	Kp	84	20	17/20	MDR	0	rectal	405	5523161	111	1055734	426294	5138	85.849
prokka_sample_923-JV-217	Kp10372	Kp	1	23	23	Hv	1	rectal	405	5706742	79	1398022	508798	5251	.
prokka_sample_923-JV-219	Kp10384	Kp	108	37	37	MDR	0	rectal	405	5522112	105	1224050	412606	5160	83.896
prokka_sample_923-JV-257	Kp11450	Kp	1	23	23	Hv	1	respiratory	405	5707635	83	1398019	508791	5253	99.809
prokka_sample_923-JV-4	Kp3054	Kv	252	768			0	rectal	406	5491161	68	3065727	3065727	5066	54.609
prokka_sample_923-JV-6	Kp3176	Kp	27	36			1	rectal	406	5501973	75	1903199	504529	5085	.
prokka_sample_923-JV-8	Kp3268	Kp	27	36			1	respiratory	406	5502370	79	1903299	504529	5088	99.835
prokka_sample_923-JV-167	Kp9030	Kp	354	200			0	rectal	407	5357025	74	1316113	718283	5018	86.174
prokka_sample_923-JV-171	Kp9164	Kv	340	641			0	rectal	407	5914330	164	647817	368218	5587	56.803
prokka_sample_923-JV-172	Kp9235	Kp	101	45			1	rectal	407	5580550	146	472079	318828	5204	.
prokka_sample_923-JV-274	Kp12014	Kp	101	45			1	respiratory	407	5608481	175	472552	301159	5233	99.563
prokka_sample_923-JV-102	Kp6320	Kp	2	1145			0	rectal	409	5609865	93	1507014	437834	5204	86.444
prokka_sample_923-JV-104	Kp6373	Kp	16	1574			1	rectal	409	5706541	127	577507	272951	5326	.
prokka_sample_923-JV-108	Kp6491	Kp	16	1574			1	respiratory	409	5705947	121	587340	273360	5326	99.592
prokka_sample_923-JV-112	Kp6690	Kp	150	4075			0	rectal	409	5255134	72	1155078	511579	4884	85.144
prokka_sample_923-JV-133	Kp7998	Kp	31	188			1	rectal	411	5348966	180	923908	316634	4919	.
prokka_sample_923-JV-142	Kp8240	Kp	31	188			1	respiratory	411	5386878	176	850566	301439	4963	99.305
prokka_sample_923-JV-144	Kp8267	Kp	2	3048			0	rectal	411	5431096	71	1391537	628962	5012	90.9
prokka_sample_923-JV-147	Kp8374	Kv	376	357			0	rectal	411	5563597	85	1419431	741819	5170	57.254
prokka_sample_923-JV-203	Kp10144	Kv	53	NA			0	rectal	412	5584281	124	1746796	511378	5137	54.809
prokka_sample_923-JV-212	Kp10289	Kp	27	11	258	MDR	1	rectal	412	5648891	149	514220	329024	5290	.
prokka_sample_923-JV-221	Kp10394	Kp	27	11	258	MDR	1	respiratory	412	6263643	876	514177	270412	5792	99.498
prokka_sample_923-JV-233	Kp10521	Kp	5	NA			0	rectal	412	5260453	70	1205613	397055	4850	84.383
prokka_sample_923-JV-11	Kp3430	Kp	86	NA			1	rectal	413	5571281	81	751399	407715	5146	.
prokka_sample_923-JV-12	Kp3474	Kp	173	36			0	rectal	413	5966033	282	614470	252220	5635	86.845
prokka_sample_923-JV-20	Kp3773	Kp	193	200			0	rectal	413	5096616	74	984837	474023	4692	85.677
prokka_sample_923-JV-21	Kp3776	Kp	86	NA			1	respiratory	413	5568839	72	751399	407715	5146	99.793
prokka_sample_923-JV-35	Kp4236	Kqp	568	NA			0	rectal	414	5561401	131	1100980	795597	5145	40.307
prokka_sample_923-JV-37	Kp4289	Kp	203	380	380	hv	1	rectal	414	5486523	48	1466441	770762	5058	.
prokka_sample_923-JV-47	Kp4585	Kp	203	380	380	hv	1	respiratory	414	5486241	43	1466441	770762	5056	99.878
prokka_sample_923-JV-2	Kp2837	Kp	349	2252			0	rectal	415	5309986	112	1325246	494103	4958	85.946
prokka_sample_923-JV-5	Kp3155	Kp	151	15	14/15	MDR	1	rectal	415	5581903	91	913145	371545	5143	.
prokka_sample_923-JV-7	Kp3197	Kv	552	NA			0	rectal	415	5647942	73	3195609	3195609	5247	54.856
prokka_sample_923-JV-9	Kp3324	Kp	151	15	14/15	MDR	1	respiratory	415	5580080	83	912806	362277	5142	99.759
prokka_sample_923-JV-148	Kp8382	Kv	663	NA			1	rectal	417	5695380	77	2951371	2951371	5299	.
prokka_sample_923-JV-150	Kp8473	Kv	663	NA			1	respiratory	417	5696561	77	2952283	2952283	5303	99.762
prokka_sample_923-JV-161	Kp8879	Kv	324	NA			0	rectal	417	5766798	96	2262868	730292	5324	89.994
prokka_sample_923-JV-60	Kp4753	Kp	84	2123			0	rectal	418	5711968	221	1763017	747553	5271	90.75
prokka_sample_923-JV-73	Kp4956	Kp	19	1440			1	rectal	418	5296148	81	1443024	459314	4924	.
prokka_sample_923-JV-75	Kp5016	Kp	19	1440			1	respiratory	418	5297044	80	1400028	459868	4924	99.75
prokka_sample_923-JV-83	Kp5138	Kp	85	29			0	rectal	418	5666685	171	806681	380017	5293	91.211
prokka_sample_923-JV-241	Kp10743	Kp	373	661			0	rectal	501	5414568	142	808990	708159	5069	91.882
prokka_sample_923-JV-248	Kp11018	Kqp	443	1191			0	rectal	501	5434605	67	2988463	2988463	5040	41.92
prokka_sample_923-JV-266	Kp11628	Kp	96	584			1	rectal	501	5170276	92	612493	233236	4820	.
prokka_sample_923-JV-269	Kp11990	Kp	96	584			1	respiratory	501	5171567	89	612493	233236	4824	99.816
prokka_sample_923-JV-230	Kp10480	Kp	59	753			0	rectal	502	5614413	140	1321039	420365	5232	88.913
prokka_sample_923-JV-235	Kp10550	Kp	16	NA			0	rectal	502	5818194	252	408299	197207	5545	87.697
prokka_sample_923-JV-255	Kp11407	Kp	64	147	147	MDR	1	rectal	502	5591341	82	2904747	2904747	5198	.
prokka_sample_923-JV-270	Kp11993	Kp	64	147	147	MDR	1	respiratory	502	5586003	65	2904844	2904844	5197	99.72
prokka_sample_923-JV-1	Kp2709	Kp	22	2791			0	rectal	503	5613894	177	558375	147972	5221	86.792
prokka_sample_923-JV-25	Kp3882	Kp	177	1411			1	rectal	503	5561792	214	635773	210436	5202	.
prokka_sample_923-JV-28	Kp3981	Kp	177	1411			1	respiratory	503	5453407	219	635773	210436	5082	97.337
prokka_sample_923-JV-65	Kp4817	Kqp	584	384			0	rectal	503	5186397	78	2438509	743104	4790	40.278
prokka_sample_923-JV-26	Kp3967	Kp	527	1978			0	rectal	504	5244598	86	742911	466709	4874	87.88
prokka_sample_923-JV-58	Kp4733	Kqp	565	1246			0	rectal	504	5746822	113	951367	352172	5405	40.504
prokka_sample_923-JV-88	Kp5478	Kp	426	628			1	rectal	504	5465009	92	1122581	499580	5060	.
prokka_sample_923-JV-140	Kp8169	Kp	426	628			1	respiratory	504	5450495	93	774614	483418	5052	99.444
prokka_sample_923-JV-200	Kp10120	Kp	201	253			0	rectal	505	5492544	170	829072	195868	5187	52.53
prokka_sample_923-JV-229	Kp10440	Kv	66	368			0	rectal	505	5551928	52	2769742	740970	5140	85.715
prokka_sample_923-JV-250	Kp11162	Kv	413	697			1	rectal	505	5870638	118	2708984	750830	5513	.
prokka_sample_923-JV-264	Kp11473	Kv	413	697			1	respiratory	505	5879321	133	2709496	751834	5507	99.679
prokka_sample_923-JV-48	Kp4591	Kp	150	3642			0	rectal	701	5224496	83	1018306	377273	4850	93.422
prokka_sample_923-JV-55	Kp4705	Kp	84	NA			1	rectal	701	5152483	60	1302225	781407	4760	.
prokka_sample_923-JV-59	Kp4745	Kp	23	NA			0	rectal	701	5377730	112	1991320	476829	4948	93.083
prokka_sample_923-JV-63	Kp4773	Kp	84	NA			1	urine	701	5579052	792	1302125	781407	5004	99.785
prokka_sample_923-JV-113	Kp6733	Kp	82	1380			1	rectal	702	5544875	252	478093	157340	5187	.
prokka_sample_923-JV-114	Kp6805	Kv	579	NA			0	rectal	702	5747201	100	1188010	703503	5332	53.821
prokka_sample_923-JV-115	Kp6840	Kv	289	3948			0	rectal	702	5474928	85	2262258	732381	5036	52.849
prokka_sample_923-JV-130	Kp7951	Kp	82	1380			1	urine	702	5484904	198	478181	156159	5148	98.446
prokka_sample_923-JV-72	Kp4955	Kp	95	268			0	rectal	703	5421034	124	800901	304682	5026	90.016
prokka_sample_923-JV-80	Kp5078	Kp	173	36			1	rectal	703	5493862	140	738793	321641	5149	.
prokka_sample_923-JV-84	Kp5184	Kp	383	105			0	rectal	703	5248509	88	1731618	985808	4831	89.645
prokka_sample_923-JV-86	Kp5256	Kp	173	36			1	urine	703	5493388	134	727936	321641	5147	99.606
prokka_sample_923-JV-225	Kp10403	Kqp	430	NA			1	urine	704	5279421	63	3068719	3068719	4837	99.81
prokka_sample_923-JV-226	Kp10406	Kqp	430	NA			1	rectal	704	5232079	59	3022370	3022370	4792	.
prokka_sample_923-JV-231	Kp10482	Kp	37	35			0	rectal	704	5596966	261	542832	277835	5186	41.439
prokka_sample_923-JV-237	Kp10614	Kp	367	163			0	rectal	704	5633703	215	560063	209871	5244	40.595
prokka_sample_923-JV-196	Kp9983	Kv	313	NA			0	rectal	706	5612526	75	2162446	511765	5185	56.016
prokka_sample_923-JV-205	Kp10193	Kp	130	3096			1	rectal	706	5488017	154	1259187	369099	5160	.
prokka_sample_923-JV-261	Kp11465	Kp	130	3096			1	urine	706	5622651	222	1259185	365996	5287	99.469
prokka_sample_923-JV-191	Kp9861	Kp	396	441			0	rectal	707	5487585	134	732575	328316	5103	54.448
prokka_sample_923-JV-194	Kp9918	Kv	304	616			1	rectal	707	5757617	103	2445138	586950	5386	.
prokka_sample_923-JV-199	Kp10081	Kv	304	616			1	urine	707	5753019	96	2446162	585884	5382	99.594
prokka_sample_923-JV-216	Kp10367	Kp	59	1198			0	rectal	707	5500766	623	1185574	407952	5004	55.054
prokka_sample_923-JV-36	Kp4280	Kqp	164	1602			0	rectal	708	5516185	140	1159371	521361	5137	39.859
prokka_sample_923-JV-42	Kp4467	Kp	114	234			0	rectal	708	5455383	70	1680358	1210037	5070	90.899
prokka_sample_923-JV-50	Kp4635	Kp	638	1564			1	rectal	708	5387929	104	659152	378234	4982	.
prokka_sample_923-JV-68	Kp4832	Kp	638	1564			1	blood	708	5314259	108	1169782	378193	4918	98.139
prokka_sample_923-JV-110	Kp6535	Kp	94	556			0	rectal	709	5577784	79	1908219	500787	5215	93.654
prokka_sample_923-JV-118	Kp6928	Kp	7	2425			1	rectal	709	5234127	65	1141111	499453	4844	.
prokka_sample_923-JV-119	Kp7021	Kp	143	405			0	rectal	709	5762801	103	1096303	553563	5360	91.174
prokka_sample_923-JV-121	Kp7191	Kp	7	2425			1	urine	709	5341595	61	1140796	499453	4975	99.796
prokka_sample_923-JV-168	Kp9077	Kp	96	37	37	MDR	0	rectal	710	5500046	101	981042	406057	5127	54.835
prokka_sample_923-JV-178	Kp9364	Kv	251	595			1	rectal	710	5823019	106	1061471	516751	5433	.
prokka_sample_923-JV-181	Kp9421	Kp	141	17	17/20	MDR	0	rectal	710	5729506	170	722152	359959	5392	51.689
prokka_sample_923-JV-198	Kp10079	Kv	251	595			1	urine	710	5828012	128	1062668	516751	5436	99.735
prokka_sample_923-JV-33	Kp4140	Kp	39	200			0	rectal	711	5239500	89	1112557	422868	4868	88.945
prokka_sample_923-JV-41	Kp4459	Kp	356	2201			0	rectal	711	5346911	111	1318266	501220	4922	90.826
prokka_sample_923-JV-43	Kp4468	Kp	85	253			1	rectal	711	5329097	171	408345	217561	4998	.
prokka_sample_923-JV-263	Kp11469	Kp	85	253			1	urine	711	5255740	153	378137	226924	4927	98.256
prokka_sample_923-JV-66	Kp4819	Kp	462	1083			1	rectal	712	5487348	107	1220515	392117	5137	.
prokka_sample_923-JV-67	Kp4831	Kp	462	1083			1	urine	712	5487727	113	1220515	392117	5134	99.717
prokka_sample_923-JV-79	Kp5060	Kv	313	NA			0	rectal	712	5582854	74	2177735	623089	5187	56.152
prokka_sample_923-JV-82	Kp5123	Kp	19	NA			0	rectal	712	5373971	88	1701709	370177	4992	88.941
prokka_sample_923-JV-87	Kp5477	Kp	130	NA			0	rectal	713	5414486	196	692909	353310	5024	84.825
prokka_sample_923-JV-93	Kp5854	Kp	173	307	307	MDR	1	rectal	713	5601715	120	1105438	473649	5194	.
prokka_sample_923-JV-100	Kp6126	Kp	84	NA			0	rectal	713	5603532	209	416173	202457	5294	87.907
prokka_sample_923-JV-127	Kp7637	Kp	173	307	307	MDR	1	urine	713	5434192	92	1105424	473649	5023	96.762
prokka_sample_923-JV-92	Kp5803	Kp	110	1380			0	rectal	715	5654590	357	443019	155903	5326	86.706
prokka_sample_923-JV-96	Kp6032	Kp	26	NA			0	rectal	715	5431341	121	620807	349817	5004	87.966
prokka_sample_923-JV-98	Kp6070	Kp	274	13			1	rectal	715	5499102	43	1719185	1288223	5158	.
prokka_sample_923-JV-117	Kp6918	Kp	274	13			1	urine	715	5570467	72	1646020	780250	5237	99.854
prokka_sample_923-JV-44	Kp4500	Kp	368	629			0	rectal	716	5398970	104	749896	426986	5025	87.836
prokka_sample_923-JV-69	Kp4888	Kp	101	45			1	rectal	716	5579876	153	1020722	336516	5179	.
prokka_sample_923-JV-71	Kp4938	Kp	39	1689			0	rectal	716	5396816	76	2006234	756636	4995	88.705
prokka_sample_923-JV-91	Kp5712	Kp	101	45			1	urine	716	5446226	113	1020728	358044	5043	97.3
prokka_sample_923-JV-10	Kp3360	Kp	84	20	17/20	MDR	1	rectal	717	5321351	161	430034	192384	4980	.
prokka_sample_923-JV-13	Kp3557	Kp	84	20	17/20	MDR	1	urine	717	5320535	158	430034	192384	4977	99.572
prokka_sample_923-JV-15	Kp3577	Kp	50	1876			0	rectal	717	5378988	84	1671179	548350	4976	91.262
prokka_sample_923-JV-18	Kp3707	Kv	427	NA			0	rectal	717	5942989	108	1408897	737726	5561	55.859
prokka_sample_923-JV-122	Kp7201	Kp	603	846			0	rectal	718	5483234	87	955799	503881	5100	89.789
prokka_sample_923-JV-123	Kp7238	Kp	5	4073			1	rectal	718	5323219	71	652143	382224	5001	.
prokka_sample_923-JV-124	Kp7307	Kp	84	20	17/20	MDR	0	rectal	718	5497272	91	1287320	480360	5151	89.48
prokka_sample_923-JV-146	Kp8341	Kp	5	4073			1	urine	718	5223504	63	652043	489009	4890	97.939
prokka_sample_923-JV-129	Kp7902	Kp	50	502			0	rectal	719	5356958	183	477778	202383	4960	87.41
prokka_sample_923-JV-138	Kp8152	Kp	160	200			0	rectal	719	5087145	69	1366264	476916	4674	86.624
prokka_sample_923-JV-145	Kp8324	Kp	98	188			1	rectal	719	5492602	165	687731	267176	5107	.
prokka_sample_923-JV-155	Kp8715	Kp	98	188			1	urine	719	5493890	169	687970	267176	5106	99.541
prokka_sample_923-JV-162	Kp8880	Kv	469	767			0	rectal	720	5509879	62	2627258	797615	5107	53.819
prokka_sample_923-JV-166	Kp9001	Kp	38	34			0	rectal	720	5586685	232	803848	210141	5236	87.871
prokka_sample_923-JV-176	Kp9311	Kp	118	784			1	rectal	720	5557052	92	1624503	694465	5185	.
prokka_sample_923-JV-197	Kp10072	Kp	118	784			1	urine	720	5559474	118	1624503	694465	5180	99.651
prokka_sample_923-JV-120	Kp7160	Kp	100	76			0	rectal	721	5485531	97	1214893	473883	5115	83.437
prokka_sample_923-JV-125	Kp7360	Kp	16	14	14/15	MDR	0	rectal	721	5634888	167	1325672	409907	5236	83.567
prokka_sample_923-JV-126	Kp7447	Kp	12	253			1	rectal	721	5842294	264	436763	159040	5561	.
prokka_sample_923-JV-134	Kp8039	Kp	12	253			1	urine	721	5845729	286	436763	159040	5558	99.414
prokka_sample_923-JV-175	Kp9270	Kp	209	661			0	rectal	722	5294770	96	1850608	1027610	4894	89.884
prokka_sample_923-JV-180	Kp9400	Kqp	461	NA			0	rectal	722	5371746	126	1798955	726759	4932	38.435
prokka_sample_923-JV-182	Kp9426	Kp	27	5142			1	rectal	722	5363277	62	718193	464393	5027	.
prokka_sample_923-JV-275	Kp12022	Kp	27	5142			1	urine	722	5261598	83	718666	453695	4913	97.789
prokka_sample_923-JV-38	Kp4341	Kp	84	20	17/20	MDR	0	rectal	723	5340460	132	1634943	479583	4987	86.038
prokka_sample_923-JV-51	Kp4650	Kp	426	628			1	rectal	723	5676704	97	1025749	498981	5304	.
prokka_sample_923-JV-57	Kp4722	Kp	64	147	147	MDR	0	rectal	723	5378231	66	2904644	2904644	4981	86.451
prokka_sample_923-JV-77	Kp5022	Kp	426	628			1	urine	723	5565297	94	943167	483366	5174	97.752
prokka_sample_923-JV-94	Kp5871	Kp	2	14	14/15	MDR	0	rectal	724	5668353	102	1014332	500123	5258	56.758
prokka_sample_923-JV-101	Kp6146	Kv	352	NA			1	rectal	724	5515375	69	1104171	771593	5118	.
prokka_sample_923-JV-106	Kp6486	Kv	352	NA			1	urine	724	5514854	62	1104005	771110	5116	99.746
prokka_sample_923-JV-111	Kp6557	Kp	1	23	23	Hv	0	rectal	724	5581433	85	724908	399361	5124	55.711
prokka_sample_923-JV-169	Kp9149	Kp	150	33			0	rectal	801	5271038	114	1319921	370690	4859	87.683
prokka_sample_923-JV-185	Kp9726	Kp	212	29			0	rectal	801	5196012	61	1331137	732316	4825	87.611
prokka_sample_923-JV-238	Kp10638	Kp	150	152			1	rectal	801	5479526	102	1178060	482020	5112	.
prokka_sample_923-JV-245	Kp10856	Kp	150	152			1	urine	801	5478658	102	1178112	482020	5112	99.721
prokka_sample_923-JV-214	Kp10318	Kp	37	466			0	rectal	802	5479420	80	1294102	710296	5040	87.609
prokka_sample_923-JV-252	Kp11172	Kv	116	NA			0	rectal	802	5481848	84	1619020	520975	5048	53.421
prokka_sample_923-JV-265	Kp11488	Kp	554	391			1	rectal	802	5556869	111	1953116	876673	5156	.
prokka_sample_923-JV-273	Kp11997	Kp	554	391			1	urine	802	5560822	123	2057861	876672	5156	99.638
