# Supplementary material for: Combined comparative genomics and clinical modeling reveals plasmid-encoded genes are independently associated with Klebsiella infection
Source: Nat Commun. 2022 Aug 1;13:4459. doi: 10.1038/s41467-022-31990-1 (PMC9343666; doi:10.1038/s41467-022-31990-1)
Supplement: Supplementary file 6 — Dataset 3 [file 41467_2022_31990_MOESM6_ESM.xlsx]

## Sheet: Sheet1
Supplementary Data 3. Unit association with case status
Locus	Non-unique Gene name	Annotation	Case yes	Control yes	Case no	Control no	Sensitivity	Specificity	Odds ratio (two-sided)	Fisher P value	Q value	Max Pairwise comparisons	Max supporting pairs	Max opposing pairs	Best pairwise P value	Worst pairwise P value
aacA4		Aminoglycoside N(6')-acetyltransferase type 1	15	1	70	159	17.6471	99.375	34.0714	6.05404e-07	0.0013113	11	10	1	0.0117188	0.0117188
bla_4		Beta-lactamase OXA-1	13	1	72	159	15.2941	99.375	28.7083	5.53129e-06	0.00529583	10	9	1	0.0214844	0.0214844
group_13459	bla_2	Beta-lactamase CTX-M-1	14	2	71	158	16.4706	98.75	15.5775	1.0503e-05	0.00529583	11	9	2	0.0654297	0.0654297
group_13461		IS1380 family transposase ISEcp1	14	2	71	158	16.4706	98.75	15.5775	1.0503e-05	0.00529583	11	9	2	0.0654297	0.0654297
group_9575	xerC_6	Tyrosine recombinase XerC	22	9	63	151	25.8824	94.375	5.85891	1.22249e-05	0.00529583	23	15	9	0.21004	0.404873
group_13460		hypothetical protein	13	2	72	158	15.2941	98.75	14.2639	2.95077e-05	0.0106523	10	8	2	0.109375	0.109375
group_13467		IS6 family transposase IS6100	19	7	66	153	22.3529	95.625	6.29221	3.53136e-05	0.010927	20	13	7	0.263176	0.263176
bla_2		Beta-lactamase TEM	18	6	67	154	21.1765	96.25	6.89552	4.5639e-05	0.0123568	17	12	6	0.143463	0.332306
group_13458		hypothetical protein	12	2	73	158	14.1176	98.75	12.9863	8.1402e-05	0.0195907	11	9	2	0.0654297	0.0654297
group_13437		hypothetical protein	15	5	70	155	17.6471	96.875	6.64286	0.000279583	0.0550524	18	13	5	0.0962524	0.0962524
tnpR		Transposon Tn3 resolvase	15	5	70	155	17.6471	96.875	6.64286	0.000279583	0.0550524	15	11	5	0.118469	0.301758
dgcE		hypothetical protein	29	22	56	138	34.1176	86.25	3.24838	0.000424541	0.0766297	34	20	17	0.391528	1
group_9530		hypothetical protein	39	38	46	122	45.8824	76.25	2.72197	0.000509939	0.0849638	44	27	22	0.174171	1
umuD_2		Protein UmuD	51	59	34	101	60	63.125	2.5678	0.000710554	0.109907	45	31	21	0.0160944	0.765992
umuC_2		Protein UmuC	58	73	27	87	68.2353	54.375	2.56012	0.000780885	0.109907	45	31	21	0.0160944	0.765992
group_7606		hypothetical protein	12	4	73	156	14.1176	97.5	6.41096	0.000820331	0.109907	12	8	4	0.387695	0.387695
pdeC_2		putative cyclic di-GMP phosphodiesterase PdeC	31	27	54	133	36.4706	83.125	2.82785	0.000862612	0.109907	37	22	19	0.324009	1
group_4187	klcA_2	Antirestriction protein KlcA	36	35	49	125	42.3529	78.125	2.62391	0.00108588	0.125661	42	24	22	0.440799	0.877614
group_622		hypothetical protein	41	43	44	117	48.2353	73.125	2.53541	0.00110229	0.125661	46	31	19	0.0258961	0.301996
emrE		Multidrug transporter EmrE	13	5	72	155	15.2941	96.875	5.59722	0.001191	0.128528	14	9	5	0.42395	0.42395
group_9528		hypothetical protein	30	26	55	134	35.2941	83.75	2.81119	0.00124611	0.128528	41	23	19	0.532709	0.755229
group_9537		hypothetical protein	20	13	65	147	23.5294	91.875	3.47929	0.00136935	0.134819	25	15	13	0.424356	1
group_774		hypothetical protein	39	40	46	120	45.8824	75	2.54348	0.0014771	0.139105	36	25	19	0.0288167	0.867939
ltrA		hypothetical protein	36	36	49	124	42.3529	77.5	2.53061	0.00184853	0.16683	45	26	26	0.371298	0.371298
group_13443		hypothetical protein	19	12	66	148	22.3529	92.5	3.55051	0.00196142	0.16685	23	14	12	0.404873	1
aqpZ_2		Aquaporin Z	21	15	64	145	24.7059	90.625	3.17188	0.00210386	0.16685	29	16	15	0.711071	1
group_13965		hypothetical protein	13	6	72	154	15.2941	96.25	4.63426	0.00214444	0.16685	13	10	6	0.0922852	1
group_2513		hypothetical protein	6	36	79	124	7.05882	77.5	0.261603	0.00219498	0.16685	22	6	18	0.00434351	0.0524788
group_7231		hypothetical protein	26	22	59	138	30.5882	86.25	2.76425	0.00223391	0.16685	37	19	18	1	1
arsD_1		Arsenical resistance operon trans-acting repressor ArsD	27	23	58	137	31.7647	85.625	2.77286	0.00244151	0.174779	39	21	22	0.522397	0.749259
folP_2		Dihydropteroate synthase	12	5	73	155	14.1176	96.875	5.09589	0.00250146	0.174779	13	8	5	0.581055	0.581055
group_2409		ISL3 family transposase ISEc38	22	17	63	143	25.8824	89.375	2.93744	0.00300766	0.190802	30	16	16	0.855536	0.855536
group_13463--group_5455	folP_2--	Dihydropteroate synthase--hypothetical protein	11	4	74	156	12.9412	97.5	5.7973	0.00325932	0.190802	13	9	4	0.266846	0.266846
group_10494--group_5875--tehA_2	--gabR_1--	hypothetical protein--HTH-type transcriptional regulatory protein GabR--Tellurite resistance protein TehA	11	4	74	156	12.9412	97.5	5.7973	0.00325932	0.190802	5	5	1	0.0625	0.375
group_4184		hypothetical protein	28	26	57	134	32.9412	83.75	2.53171	0.0035405	0.20094	40	22	19	0.635828	0.874629
hupB		DNA-binding protein HU-beta	79	126	6	34	92.9412	21.25	3.55291	0.00361804	0.20094	10	8	4	0.109375	0.753906
group_910		hypothetical protein	33	33	52	127	38.8235	79.375	2.44231	0.00380895	0.206255	41	25	22	0.211024	0.755229
group_2541		hypothetical protein	26	23	59	137	30.5882	85.625	2.62491	0.00401855	0.212297	35	22	17	0.175465	1
lon_3		Lon protease	14	8	71	152	16.4706	95	3.74648	0.00431867	0.222386	15	11	5	0.118469	0.301758
group_2006		hypothetical protein	4	28	81	132	4.70588	82.5	0.232804	0.00469988	0.222386	25	4	22	0.000156522	0.000910521
group_2542		hypothetical protein	27	25	58	135	31.7647	84.375	2.51379	0.00496253	0.222386	37	23	17	0.187742	0.742829
dsbA_1		Thiol:disulfide interchange protein DsbA	31	31	54	129	36.4706	80.625	2.38889	0.00518873	0.222386	21	16	11	0.0266037	1
group_13953--group_13954--ompA_3	----	hypothetical protein--hypothetical protein--Outer membrane protein A	21	17	64	143	24.7059	89.375	2.76011	0.00522574	0.222386	12	8	8	0.387695	0.387695
group_10492--group_10493	bglH_1--bglF_1	Aryl-phospho-beta-D-glucosidase BglH--PTS system beta-glucoside-specific EIIBCA component	11	5	74	155	12.9412	96.875	4.60811	0.00523624	0.222386	6	5	2	0.21875	0.6875
group_9853		hypothetical protein	11	5	74	155	12.9412	96.875	4.60811	0.00523624	0.222386	10	8	5	0.109375	1
group_313		Tn3 family transposase Tn2	15	9	70	151	17.6471	94.375	3.59524	0.0055275	0.230242	19	11	9	0.647606	1
group_10368		hypothetical protein	22	18	63	142	25.8824	88.75	2.75485	0.00584081	0.234281	17	11	10	0.332306	0.629059
group_648	dinI_2	DNA damage-inducible protein I	22	18	63	142	25.8824	88.75	2.75485	0.00584081	0.234281	31	19	14	0.281042	0.7201
ant1		Streptomycin 3''-adenylyltransferase	10	4	75	156	11.7647	97.5	5.2	0.00654622	0.253069	10	6	4	0.753906	0.753906
group_5704		hypothetical protein	10	4	75	156	11.7647	97.5	5.2	0.00654622	0.253069	12	8	4	0.387695	0.387695
group_13441--group_13442--sigL	--arsH--	hypothetical protein--NADPH-dependent FMN reductase ArsH--ECF RNA polymerase sigma factor SigL	22	19	63	141	25.8824	88.125	2.59148	0.00689338	0.253069	34	17	19	0.607591	1
group_5409		hypothetical protein	26	25	59	135	30.5882	84.375	2.37966	0.00802259	0.267378	37	20	19	0.742829	1
group_14999	nhaA_2	Na(+)/H(+) antiporter NhaA	1	17	84	143	1.17647	89.375	0.10014	0.00804608	0.267378	13	0	13	0.000244141	0.000244141
ecoRIIR		Type-2 restriction enzyme EcoRII	13	8	72	152	15.2941	95	3.43056	0.0084087	0.267378	19	11	8	0.647606	0.647606
group_1210--group_4450	--	hypothetical protein--hypothetical protein	13	8	72	152	15.2941	95	3.43056	0.0084087	0.267378	17	10	8	0.629059	1
group_1223--group_2592--group_481	----	hypothetical protein--hypothetical protein--hypothetical protein	13	8	72	152	15.2941	95	3.43056	0.0084087	0.267378	14	10	5	0.179565	0.42395
gpFI		Putative prophage major tail sheath protein	27	26	58	134	31.7647	83.75	2.3992	0.00860836	0.267378	38	23	18	0.255875	0.871415
group_10684		hypothetical protein	23	21	62	139	27.0588	86.875	2.45545	0.00874086	0.267378	28	19	18	0.0871586	0.184933
traV		Protein TraV	36	41	49	119	42.3529	74.375	2.1324	0.00920858	0.267378	46	27	19	0.301996	0.301996
group_62		hypothetical protein	24	22	61	138	28.2353	86.25	2.46796	0.00933707	0.267378	35	20	17	0.49956	1
group_1886		hypothetical protein	44	55	41	105	51.7647	65.625	2.04878	0.00953614	0.267378	46	28	25	0.183925	0.658738
group_1887		hypothetical protein	44	55	41	105	51.7647	65.625	2.04878	0.00953614	0.267378	45	27	24	0.232693	0.765992
group_13959--group_7526--group_7527--group_9848	------	hypothetical protein--hypothetical protein--hypothetical protein--hypothetical protein	21	18	64	142	24.7059	88.75	2.58854	0.00955517	0.267378	12	8	8	0.387695	0.387695
group_234		hypothetical protein	14	9	71	151	16.4706	94.375	3.30829	0.00987547	0.267378	20	14	8	0.115318	0.503445
orr--rocC_1	--	Ornithine racemase--Amino-acid permease RocC	14	9	71	151	16.4706	94.375	3.30829	0.00987547	0.267378	11	8	5	0.226562	1
group_484		hypothetical protein	10	5	75	155	11.7647	96.875	4.13333	0.0108166	0.286384	14	9	5	0.42395	0.42395
group_1644	pgrR_3	HTH-type transcriptional regulator PgrR	70	107	15	53	82.3529	33.125	2.31153	0.0108419	0.286384	5	4	2	0.375	1
group_402		hypothetical protein	16	12	69	148	18.8235	92.5	2.8599	0.011012	0.287373	24	14	11	0.541256	0.83882
group_4410		hypothetical protein	25	24	60	136	29.4118	85	2.36111	0.0112718	0.29065	35	21	18	0.310505	1
hcpA_1		Major exported protein	40	48	45	112	47.0588	70	2.07407	0.0115481	0.290931	38	26	19	0.0335524	1
group_64		hypothetical protein	21	19	64	141	24.7059	88.125	2.43503	0.0115513	0.290931	32	21	15	0.110184	0.86005
group_9627--group_9630--yesR_2--yjmB	------	hypothetical protein--hypothetical protein--Unsaturated rhamnogalacturonyl hydrolase YesR--putative symporter YjmB	1	15	84	145	1.17647	90.625	0.115079	0.0130346	0.294287	7	1	7	0.015625	0.125
gsiD_3		Glutathione transport system permease protein GsiD	55	128	30	32	64.7059	20	0.458333	0.013079	0.294287	24	13	16	0.15159	0.83882
hyuC		N-carbamoyl-L-amino-acid hydrolase	55	128	30	32	64.7059	20	0.458333	0.013079	0.294287	25	13	17	0.107752	1
oppD_3		Oligopeptide transport ATP-binding protein OppD	55	128	30	32	64.7059	20	0.458333	0.013079	0.294287	24	13	16	0.15159	0.83882
gadC--lysA_1--rocR	----	Glutamate/gamma-aminobutyrate antiporter--Diaminopimelate decarboxylase--Arginine utilization regulatory protein RocR	14	10	71	150	16.4706	93.75	2.95775	0.0133787	0.294287	12	8	6	0.387695	1
group_1207		hypothetical protein	2	18	83	142	2.35294	88.75	0.190094	0.014272	0.294287	17	2	16	0.000274658	0.00234985
btuD_6--dppA_2--gsiC_4	----	Vitamin B12 import ATP-binding protein BtuD--Periplasmic dipeptide transport protein--Glutathione transport system permease protein GsiC	55	127	30	33	64.7059	20.625	0.476378	0.0143989	0.294287	24	13	16	0.15159	0.83882
traM		Relaxosome protein TraM	30	33	55	127	35.2941	79.375	2.09917	0.0143989	0.294287	44	22	24	0.651588	1
group_10241	traS	Protein TraS	11	6	74	154	12.9412	96.25	3.81532	0.014622	0.294287	15	9	6	0.607239	0.607239
group_3336--group_4412--group_9852--group_9855	------	hypothetical protein--hypothetical protein--hypothetical protein--hypothetical protein	11	6	74	154	12.9412	96.25	3.81532	0.014622	0.294287	11	8	6	0.226562	1
aes		Acetyl esterase	23	22	62	138	27.0588	86.25	2.32698	0.0147331	0.294287	17	11	9	0.332306	1
group_4456--htpX_2	--	hypothetical protein--Protease HtpX	26	27	59	133	30.5882	83.125	2.17075	0.0150653	0.294287	34	16	21	0.229481	0.864166
group_6744--group_6746	--	hypothetical protein--hypothetical protein	15	11	70	149	17.6471	93.125	2.9026	0.0150812	0.294287	16	11	8	0.210114	1
group_3313		hypothetical protein	27	28	58	132	31.7647	82.5	2.19458	0.0153808	0.297453	22	13	15	0.133801	0.523467
group_1284		hypothetical protein	49	66	36	94	57.6471	58.75	1.93855	0.0158761	0.304315	34	23	18	0.0576127	0.864166
group_14680		hypothetical protein	9	38	76	122	10.5882	76.25	0.380194	0.0163268	0.310209	33	9	27	0.000324063	0.013531
group_966		IS200/IS605 family transposase IS609	18	15	67	145	21.1765	90.625	2.59701	0.0170811	0.321718	25	11	15	0.424356	0.690038
arsA_2		Arsenical pump-driving ATPase	28	30	57	130	32.9412	81.25	2.12865	0.0175085	0.322586	46	22	27	0.301996	0.882996
dcm_2		DNA-cytosine methyltransferase	13	9	72	151	15.2941	94.375	3.02932	0.0175739	0.322586	20	11	9	0.823803	0.823803
group_2558		hypothetical protein	13	9	72	151	15.2941	94.375	3.02932	0.0175739	0.322586	17	11	7	0.332306	0.629059
group_13310		hypothetical protein	15	12	70	148	17.6471	92.5	2.64286	0.0192084	0.32967	18	12	9	0.237885	1
group_656		hypothetical protein	15	12	70	148	17.6471	92.5	2.64286	0.0192084	0.32967	22	13	10	0.523467	0.831812
group_13438		hypothetical protein	43	55	42	105	50.5882	65.625	1.95455	0.0195739	0.32967	45	27	24	0.232693	0.765992
umuC_3		Protein UmuC	25	72	60	88	29.4118	55	0.509259	0.0198321	0.32967	53	19	43	5.55052e-06	0.0534388
group_13308		hypothetical protein	11	7	74	153	12.9412	95.625	3.24903	0.0199854	0.32967	10	7	5	0.34375	1
repB--sopB	--	RepFIB replication protein A--Protein SopB	67	103	18	57	78.8235	35.625	2.05987	0.0203772	0.32967	45	32	18	0.00660882	0.232693
xerC_4		Tyrosine recombinase XerC	67	103	18	57	78.8235	35.625	2.05987	0.0203772	0.32967	44	31	18	0.00955988	0.291215
group_5768		hypothetical protein	43	56	42	104	50.5882	65	1.90136	0.0204208	0.32967	45	27	25	0.232693	0.551484
group_1642	fruA_1	PTS system fructose-specific EIIB'BC component	79	131	6	29	92.9412	18.125	2.91476	0.0208428	0.32967	16	12	5	0.0768127	0.210114
ulaB_1		Ascorbate-specific PTS system EIIB component	79	131	6	29	92.9412	18.125	2.91476	0.0208428	0.32967	17	13	5	0.0490417	0.143463
btuD_5--ectD--group_1449--novR	----fliY_4--	Vitamin B12 import ATP-binding protein BtuD--hypothetical protein--L-cystine-binding protein FliY--Decarboxylase NovR	38	97	47	63	44.7059	39.375	0.525115	0.0216756	0.32967	17	10	13	0.0490417	0.629059
group_15140		hypothetical protein	9	5	76	155	10.5882	96.875	3.67105	0.0218596	0.32967	12	9	5	0.145996	0.774414
group_16714--group_16715--group_16716	cvaA----	Colicin V secretion protein CvaA--hypothetical protein--hypothetical protein	9	5	76	155	10.5882	96.875	3.67105	0.0218596	0.32967	5	3	4	0.375	1
group_4546		hypothetical protein	9	5	76	155	10.5882	96.875	3.67105	0.0218596	0.32967	14	9	5	0.42395	0.42395
group_4641		IS110 family transposase ISKpn42	3	21	82	139	3.52941	86.875	0.24216	0.0219918	0.32967	20	3	18	0.000402451	0.00257683
group_5831		hypothetical protein	3	21	82	139	3.52941	86.875	0.24216	0.0219918	0.32967	19	3	16	0.00442505	0.00442505
group_2763	chbA_1	PTS system N,N'-diacetylchitobiose-specific EIIA component	53	74	32	86	62.3529	53.75	1.92483	0.0221568	0.32967	25	20	9	0.00407732	0.229523
group_414		hypothetical protein	36	93	49	67	42.3529	41.875	0.529296	0.0223474	0.32967	30	11	23	0.00522288	0.200488
traD		Coupling protein TraD	55	79	30	81	64.7059	50.625	1.87975	0.022746	0.32967	54	37	22	0.00907334	0.220328
group_3257		hypothetical protein	2	17	83	143	2.35294	89.375	0.202693	0.0229736	0.32967	3	1	3	0.25	1
group_3347--group_3348	--	hypothetical protein--hypothetical protein	2	17	83	143	2.35294	89.375	0.202693	0.0229736	0.32967	16	2	15	0.000518799	0.00418091
group_2116--group_2614--group_3636--licC_1	----rhaS_3--	hypothetical protein--Alpha-L-rhamnosidase--HTH-type transcriptional activator RhaS--Lichenan permease IIC component	23	23	62	137	27.0588	85.625	2.20968	0.0245791	0.32967	17	11	9	0.332306	1
cmpR_4--group_10060--group_5711--ptxB--ptxD	--glnQ_8--phnE----	HTH-type transcriptional activator CmpR--Glutamine transport ATP-binding protein GlnQ--Phosphate-import permease protein PhnE--putative phosphite transport system-binding protein PtxB--Phosphonate dehydrogenase	12	8	73	152	14.1176	95	3.12329	0.0247019	0.32967	16	9	7	0.803619	0.803619
group_4135		hypothetical protein	69	108	16	52	81.1765	32.5	2.07639	0.0249062	0.32967	4	3	3	0.625	0.625
adh1--dapA_2--dtnK--glcR_2--pdxA2_1	--------	Long-chain-alcohol dehydrogenase 1--4-hydroxy-tetrahydrodipicolinate synthase--D-threonate kinase--HTH-type transcriptional repressor GlcR--D-threonate 4-phosphate dehydrogenase	80	134	5	26	94.1176	16.25	3.10448	0.0251918	0.32967	13	10	5	0.0922852	0.581055
manP		PTS system mannose-specific EIIBCA component	78	129	7	31	91.7647	19.375	2.67774	0.0255566	0.32967	18	15	5	0.00753784	0.0962524
group_398	xerC_1	Tyrosine recombinase XerC	14	11	71	149	16.4706	93.125	2.67093	0.0255782	0.32967	19	12	8	0.359283	0.647606
group_9252--ptlA--ptlE--virB4--virB9	--------	hypothetical protein--Type IV secretion system protein PtlA--Type IV secretion system protein PtlE--Type IV secretion system protein virB4--Type IV secretion system protein virB9	16	14	69	146	18.8235	91.25	2.41822	0.0256645	0.32967	19	12	11	0.359283	0.647606
group_465		hypothetical protein	27	30	58	130	31.7647	81.25	2.01724	0.0263218	0.32967	41	23	21	0.532709	1
group_14028		hypothetical protein	10	6	75	154	11.7647	96.25	3.42222	0.0266158	0.32967	8	6	2	0.289062	0.289062
group_7613		hypothetical protein	10	6	75	154	11.7647	96.25	3.42222	0.0266158	0.32967	13	8	5	0.581055	0.581055
group_13462--neo	--	hypothetical protein--Aminoglycoside 3'-phosphotransferase	10	6	75	154	11.7647	96.25	3.42222	0.0266158	0.32967	14	8	6	0.790527	0.790527
mdtM_1		Multidrug resistance protein MdtM	68	106	17	54	80	33.75	2.03774	0.0267052	0.32967	10	7	5	0.34375	1
group_1452		hypothetical protein	24	69	61	91	28.2353	56.875	0.518888	0.0268391	0.32967	16	9	11	0.210114	0.803619
group_4878	celA_1	PTS system cellobiose-specific EIIB component	23	24	62	136	27.0588	85	2.10215	0.0270199	0.32967	18	11	10	0.480682	0.814529
group_1584		hypothetical protein	17	15	68	145	20	90.625	2.41667	0.0273398	0.32967	20	13	12	0.263176	0.503445
group_1189		hypothetical protein	28	31	57	129	32.9412	80.625	2.04414	0.0273436	0.32967	24	13	17	0.0639147	0.83882
yncA		L-methionine sulfoximine/L-methionine sulfone acetyltransferase	28	31	57	129	32.9412	80.625	2.04414	0.0273436	0.32967	47	22	28	0.24296	0.770867
group_449		hypothetical protein	40	52	45	108	47.0588	67.5	1.84615	0.0273964	0.32967	55	27	36	0.0300289	1
kefC_3		Glutathione-regulated potassium-efflux system protein KefC	10	38	75	122	11.7647	76.25	0.42807	0.0278269	0.332797	26	8	22	0.000533521	0.0755187
group_1957		hypothetical protein	42	55	43	105	49.4118	65.625	1.86469	0.0279635	0.332797	30	21	12	0.0427739	0.361595
group_5410		hypothetical protein	67	104	18	56	78.8235	35	2.00427	0.0284444	0.33442	45	32	18	0.00660882	0.232693
czcO--group_1913--group_3214--group_5470--group_7300	#NAME?	putative oxidoreductase CzcO--hypothetical protein--hypothetical protein--Acetylornithine deacetylase--HTH-type transcriptional regulator HdfR	38	96	47	64	44.7059	40	0.539007	0.0307013	0.33442	18	11	13	0.0962524	0.480682
group_11	smc	Chromosome partition protein Smc	51	72	34	88	60	55	1.83333	0.0316404	0.33442	48	35	23	0.00208811	0.885433
group_91		hypothetical protein	51	72	34	88	60	55	1.83333	0.0316404	0.33442	55	36	24	0.0300289	0.418754
ylpA		Lipoprotein YlpA	52	74	33	86	61.1765	53.75	1.83129	0.0316636	0.33442	53	35	24	0.0270083	0.583132
group_2244		hypothetical protein	65	100	20	60	76.4706	37.5	1.95	0.0317164	0.33442	9	7	4	0.179688	1
group_5672--pglA--rfbD	----	hypothetical protein--N,N'-diacetylbacillosaminyl-diphospho-undecaprenol alpha-1,3-N-acetylgalactosaminyltransferase--UDP-galactopyranose mutase	49	69	36	91	57.6471	56.875	1.79509	0.0325461	0.33442	30	16	20	0.0987371	0.855536
group_154		hypothetical protein	50	71	35	89	58.8235	55.625	1.79074	0.0328726	0.33442	54	33	25	0.133674	0.683489
arsD_2		Arsenical resistance operon trans-acting repressor ArsD	37	47	48	113	43.5294	70.625	1.85328	0.0337287	0.33442	53	26	35	0.0270083	1
kstR2		hypothetical protein	82	141	3	19	96.4706	11.875	3.68322	0.0340093	0.33442	8	6	3	0.289062	0.726562
group_61		hypothetical protein	25	28	60	132	29.4118	82.5	1.96429	0.0350856	0.33442	34	19	18	0.607591	0.864166
group_76		hypothetical protein	25	28	60	132	29.4118	82.5	1.96429	0.0350856	0.33442	37	22	20	0.324009	0.742829
group_296		hypothetical protein	13	10	72	150	15.2941	93.75	2.70833	0.0359474	0.33442	22	13	9	0.523467	0.523467
group_14707--group_3416	--	hypothetical protein--hypothetical protein	10	7	75	153	11.7647	95.625	2.91429	0.0368026	0.33442	12	8	5	0.387695	0.774414
group_10364--group_7795--group_7797--group_983	------	hypothetical protein--hypothetical protein--hypothetical protein--hypothetical protein	10	7	75	153	11.7647	95.625	2.91429	0.0368026	0.33442	7	5	5	0.453125	0.453125
group_1194--group_4408--group_4409--group_7531--ybiI_1	dam_1--------	DNA adenine methylase--hypothetical protein--hypothetical protein--hypothetical protein--putative protein YbiI	10	7	75	153	11.7647	95.625	2.91429	0.0368026	0.33442	13	9	7	0.266846	1
group_12182		hypothetical protein	2	16	83	144	2.35294	90	0.216867	0.0373815	0.33442	14	2	12	0.0129395	0.0129395
group_10176--group_5767	--	hypothetical protein--hypothetical protein	2	16	83	144	2.35294	90	0.216867	0.0373815	0.33442	15	2	13	0.00738525	0.00738525
nanE		Putative N-acetylmannosamine-6-phosphate 2-epimerase	84	148	1	12	98.8235	7.5	6.81081	0.0378098	0.33442	1	1	1	1	1
ompA_1		hypothetical protein	84	148	1	12	98.8235	7.5	6.81081	0.0378098	0.33442	2	2	1	0.5	1
mngA		PTS system 2-O-alpha-mannosyl-D-glycerate-specific EIIABC component	78	130	7	30	91.7647	18.75	2.57143	0.0380963	0.33442	17	14	5	0.0127258	0.143463
group_4534		hypothetical protein	5	24	80	136	5.88235	85	0.354167	0.0384855	0.33442	22	5	17	0.0169005	0.0169005
group_13333		hypothetical protein	72	116	13	44	84.7059	27.5	2.1008	0.0385634	0.33442	4	3	2	0.625	1
ulaA_1		Ascorbate-specific PTS system EIIC component	78	131	7	29	91.7647	18.125	2.46674	0.0386555	0.33442	17	13	5	0.0490417	0.143463
cysI_1--group_9691	--	Sulfite reductase [NADPH] hemoprotein beta-component--hypothetical protein	1	13	84	147	1.17647	91.875	0.134615	0.0387516	0.33442	7	1	6	0.125	0.125
group_4533		hypothetical protein	5	25	80	135	5.88235	84.375	0.3375	0.0388959	0.33442	24	5	19	0.00661075	0.00661075
group_31		hypothetical protein	41	55	44	105	48.2353	65.625	1.77893	0.0396003	0.33442	48	31	27	0.0594634	0.470879
group_3183--group_7244--pfp--ulaC_3	------	hypothetical protein--hypothetical protein--Pyrophosphate--fructose 6-phosphate 1-phosphotransferase--Ascorbate-specific PTS system EIIA component	58	129	27	31	68.2353	19.375	0.516222	0.0396507	0.33442	20	11	13	0.263176	0.823803
group_3414		hypothetical protein	27	31	58	129	31.7647	80.625	1.93715	0.0396507	0.33442	24	13	17	0.0639147	0.83882
group_203		Lactonase drp35	67	106	18	54	78.8235	33.75	1.89623	0.0407374	0.33442	12	8	5	0.387695	0.774414
group_915		Tn3 family transposase	22	24	63	136	25.8824	85	1.97884	0.0411082	0.33442	32	19	18	0.377086	0.596615
group_450		hypothetical protein	66	103	19	57	77.6471	35.625	1.92233	0.0418615	0.33442	11	7	6	0.548828	1
group_2560		hypothetical protein	11	8	74	152	12.9412	95	2.82432	0.0420857	0.33442	16	9	8	0.803619	1
group_172		hypothetical protein	56	83	29	77	65.8824	48.125	1.79144	0.0422013	0.33442	51	32	24	0.0919145	0.779768
group_4984		hypothetical protein	66	104	19	56	77.6471	35	1.87045	0.0428131	0.33442	12	8	5	0.387695	0.774414
group_327		hypothetical protein	44	61	41	99	51.7647	61.875	1.7417	0.0430505	0.33442	45	27	24	0.232693	0.765992
fbaA_2--group_3184--ulaA_4	----	putative fructose-bisphosphate aldolase--hypothetical protein--Ascorbate-specific PTS system EIIC component	58	128	27	32	68.2353	20	0.537037	0.0431236	0.33442	20	11	13	0.263176	0.823803
ynfQ		hypothetical protein	69	145	16	15	81.1765	9.375	0.446121	0.0433387	0.33442	14	10	10	0.179565	0.179565
arsB_2		Arsenical pump membrane protein	45	63	40	97	52.9412	60.625	1.73214	0.0440058	0.33442	53	28	32	0.168978	0.783846
tagG--tagH	--	Teichoic acid translocation permease protein TagG--Teichoic acids export ATP-binding protein TagH	49	70	36	90	57.6471	56.25	1.75	0.0443189	0.33442	30	15	20	0.0987371	1
group_624		hypothetical protein	50	72	35	88	58.8235	55	1.74603	0.0445905	0.33442	54	33	25	0.133674	0.683489
group_738		hypothetical protein	50	72	35	88	58.8235	55	1.74603	0.0445905	0.33442	54	36	25	0.0198343	0.683489
vgrG1		hypothetical protein	77	128	8	32	90.5882	20	2.40625	0.044674	0.33442	11	8	6	0.226562	1
group_237		hypothetical protein	51	74	34	86	60	53.75	1.74324	0.0447575	0.33442	54	36	24	0.0198343	0.496617
group_227	yajO_2	1-deoxyxylulose-5-phosphate synthase YajO	65	102	20	58	76.4706	36.25	1.84804	0.0447835	0.33442	13	10	6	0.0922852	1
group_7782		hypothetical protein	11	39	74	121	12.9412	75.625	0.461192	0.0449756	0.33442	28	9	23	0.000912234	0.0871586
group_13332		hypothetical protein	70	112	15	48	82.3529	30	2	0.0454136	0.33442	3	3	1	0.25	1
group_2774		hypothetical protein	70	112	15	48	82.3529	30	2	0.0454136	0.33442	3	3	1	0.25	1
garP_2		putative galactarate transporter	74	122	11	38	87.0588	23.75	2.09538	0.0458076	0.33442	7	5	6	0.125	0.453125
ftsH_3--group_2017--group_2018--group_2607--group_3431--hspA--trxC_2	----htpX_2--------	ATP-dependent zinc metalloprotease FtsH--hypothetical protein--Protease HtpX --hypothetical protein--hypothetical protein--Spore protein SP21--Thioredoxin 2	11	38	74	122	12.9412	76.25	0.47724	0.0458076	0.33442	27	9	22	0.00151372	0.122078
group_3210--group_7293	--	hypothetical protein--hypothetical protein	15	47	70	113	17.6471	70.625	0.515198	0.0463427	0.33442	6	3	4	0.6875	1
group_13398		hypothetical protein	70	113	15	47	82.3529	29.375	1.941	0.0463427	0.33442	2	2	1	0.5	1
group_2088		hypothetical protein	70	113	15	47	82.3529	29.375	1.941	0.0463427	0.33442	2	2	1	0.5	1
group_2115		hypothetical protein	70	113	15	47	82.3529	29.375	1.941	0.0463427	0.33442	6	4	3	0.6875	1
group_3029		hypothetical protein	70	113	15	47	82.3529	29.375	1.941	0.0463427	0.33442	2	2	1	0.5	1
group_3561		hypothetical protein	70	113	15	47	82.3529	29.375	1.941	0.0463427	0.33442	2	2	1	0.5	1
group_3723		hypothetical protein	70	113	15	47	82.3529	29.375	1.941	0.0463427	0.33442	2	2	1	0.5	1
nimR_3		HTH-type transcriptional regulator NimR	70	113	15	47	82.3529	29.375	1.941	0.0463427	0.33442	2	2	1	0.5	1
group_3413--group_4509	--	hypothetical protein--hypothetical protein	6	26	79	134	7.05882	83.75	0.391431	0.0470897	0.33442	26	6	21	0.00249392	0.00935531
group_246		hypothetical protein	17	16	68	144	20	90	2.25	0.0477309	0.33442	26	16	13	0.32694	1
group_4806		Type IV secretion system protein VirB11	17	16	68	144	20	90	2.25	0.0477309	0.33442	21	13	13	0.38331	0.38331
group_13311		hypothetical protein	14	12	71	148	16.4706	92.5	2.43192	0.0477675	0.33442	19	10	11	0.647606	1
group_337		hypothetical protein	14	12	71	148	16.4706	92.5	2.43192	0.0477675	0.33442	23	13	10	0.677639	0.677639
group_400	intA_1	Prophage integrase IntA	14	12	71	148	16.4706	92.5	2.43192	0.0477675	0.33442	22	12	10	0.831812	0.831812
group_4807--group_6745	--	hypothetical protein--hypothetical protein	14	12	71	148	16.4706	92.5	2.43192	0.0477675	0.33442	16	10	10	0.454498	0.454498
group_10045	cvaA	Colicin V secretion protein CvaA	9	6	76	154	10.5882	96.25	3.03947	0.0480219	0.33442	7	5	5	0.453125	0.453125
group_4567		hypothetical protein	9	6	76	154	10.5882	96.25	3.03947	0.0480219	0.33442	12	8	6	0.387695	1
group_4544--group_7815	--	hypothetical protein--hypothetical protein	9	6	76	154	10.5882	96.25	3.03947	0.0480219	0.33442	15	9	6	0.607239	0.607239
group_9574		hypothetical protein	9	6	76	154	10.5882	96.25	3.03947	0.0480219	0.33442	13	7	6	1	1
group_13392--group_9434--lpdC_2--ubiX_1	catM_1--ydfK_1----	HTH-type transcriptional regulator CatM--putative membrane protein YdfK--Gallate decarboxylase--Flavin prenyltransferase UbiX	9	6	76	154	10.5882	96.25	3.03947	0.0480219	0.33442	9	4	5	1	1
yijE		putative cystine transporter YijE	63	98	22	62	74.1176	38.75	1.81169	0.0483941	0.33442	6	6	3	0.03125	1
group_2425		hypothetical protein	16	50	69	110	18.8235	68.75	0.510145	0.0486978	0.33442	6	2	5	0.21875	0.6875
group_1283		hypothetical protein	69	111	16	49	81.1765	30.625	1.90372	0.0494328	0.33442	3	2	2	1	1
group_4877		hypothetical protein	69	111	16	49	81.1765	30.625	1.90372	0.0494328	0.33442	4	3	2	0.625	1
group_729		hypothetical protein	69	111	16	49	81.1765	30.625	1.90372	0.0494328	0.33442	9	7	4	0.179688	1
group_25		hypothetical protein	37	49	48	111	43.5294	69.375	1.74617	0.0496935	0.33442	43	28	23	0.065994	0.760792
ybjG_2		Putative undecaprenyl-diphosphatase YbjG	12	40	73	120	14.1176	75	0.493151	0.0503562	0.33442	5	4	4	0.375	0.375
arsA_1		Arsenical pump-driving ATPase	39	53	46	107	45.8824	66.875	1.71165	0.0536387	0.33442	55	27	36	0.0300289	1
group_268		ISNCY family transposase ISBcen27	39	53	46	107	45.8824	66.875	1.71165	0.0536387	0.33442	29	16	18	0.264931	0.711071
pmrD		Signal transduction protein PmrD	72	117	13	43	84.7059	26.875	2.0355	0.0543875	0.33442	3	3	2	0.25	1
group_1938		hypothetical protein	13	43	72	117	15.2941	73.125	0.491279	0.0543875	0.33442	2	2	2	0.5	0.5
rffG_1		dTDP-glucose 4,6-dehydratase 2	13	43	72	117	15.2941	73.125	0.491279	0.0543875	0.33442	34	13	24	0.0243065	0.229481
group_4908		Catechol O-methyltransferase	72	118	13	42	84.7059	26.25	1.97132	0.0547835	0.33442	3	2	2	1	1
dctD--pgtB--pgtC	----	C4-dicarboxylate transport transcriptional regulatory protein DctD--Phosphoglycerate transport system sensor protein PgtB--Phosphoglycerate transport regulatory protein PgtC	72	118	13	42	84.7059	26.25	1.97132	0.0547835	0.33442	5	4	2	0.375	1
group_13557--group_3262	--	hypothetical protein--hypothetical protein	13	42	72	118	15.2941	73.75	0.507275	0.0547835	0.33442	7	4	5	0.453125	1
dmsB_2		Anaerobic dimethyl sulfoxide reductase chain B	18	53	67	107	21.1765	66.875	0.542382	0.0552467	0.33442	11	7	7	0.548828	0.548828
group_4437	umuD_2	Protein UmuD	18	53	67	107	21.1765	66.875	0.542382	0.0552467	0.33442	49	15	39	3.84591e-05	0.00939924
group_424		hypothetical protein	28	74	57	86	32.9412	53.75	0.570887	0.0564189	0.33442	51	23	37	0.0017692	0.575849
ada_2		Bifunctional transcriptional activator/DNA repair enzyme Ada	80	137	5	23	94.1176	14.375	2.68613	0.0572216	0.33442	7	6	3	0.125	1
gntR_1		HTH-type transcriptional regulator GntR	80	137	5	23	94.1176	14.375	2.68613	0.0572216	0.33442	13	9	5	0.266846	0.581055
group_7534		hypothetical protein	56	84	29	76	65.8824	47.5	1.74713	0.057332	0.33442	20	13	11	0.263176	0.823803
group_9398		hypothetical protein	66	105	19	55	77.6471	34.375	1.81955	0.0579589	0.33442	7	5	4	0.453125	1
group_4805		hypothetical protein	12	10	73	150	14.1176	93.75	2.46575	0.0583914	0.33442	14	8	8	0.790527	0.790527
group_9844		hypothetical protein	12	10	73	150	14.1176	93.75	2.46575	0.0583914	0.33442	6	4	3	0.6875	1
group_4016		hypothetical protein	46	65	39	95	54.1176	59.375	1.72387	0.058787	0.33442	9	8	6	0.0390625	0.507812
group_9410		hypothetical protein	71	115	14	45	83.5294	28.125	1.98447	0.0589205	0.33442	3	2	2	1	1
group_5573		hypothetical protein	14	44	71	116	16.4706	72.5	0.519846	0.0590736	0.33442	40	13	28	0.016589	0.0384773
group_9529		hypothetical protein	52	77	33	83	61.1765	51.875	1.69854	0.0601572	0.33442	53	35	24	0.0270083	0.583132
group_1429		hypothetical protein	50	73	35	87	58.8235	54.375	1.70254	0.0602016	0.33442	54	34	25	0.0759047	0.683489
group_445		hypothetical protein	50	73	35	87	58.8235	54.375	1.70254	0.0602016	0.33442	54	37	25	0.00907334	0.683489
holE_2		hypothetical protein	50	73	35	87	58.8235	54.375	1.70254	0.0602016	0.33442	53	31	27	0.271679	1
finO		Fertility inhibition protein	51	75	34	85	60	53.125	1.7	0.0602421	0.33442	50	34	21	0.0153467	0.322236
group_261		hypothetical protein	51	75	34	85	60	53.125	1.7	0.0602421	0.33442	54	34	25	0.0759047	0.683489
group_10107		hypothetical protein	2	14	83	146	2.35294	91.25	0.251291	0.0602662	0.33442	11	2	10	0.0117188	0.0654297
group_9948		hypothetical protein	2	14	83	146	2.35294	91.25	0.251291	0.0602662	0.33442	14	2	13	0.00183105	0.0129395
group_14462--pdeH_3	--	hypothetical protein--Cyclic di-GMP phosphodiesterase PdeH	2	14	83	146	2.35294	91.25	0.251291	0.0602662	0.33442	11	2	10	0.0117188	0.0654297
traR		Protein TraR	2	14	83	146	2.35294	91.25	0.251291	0.0602662	0.33442	13	2	13	0.000244141	0.0224609
group_334		hypothetical protein	83	146	2	14	97.6471	8.75	3.97945	0.0602662	0.33442	3	3	1	0.25	1
fimD_1--mrkD_1--yraI_1	----	Outer membrane usher protein FimD--Fimbria adhesin protein--putative fimbrial chaperone YraI	83	146	2	14	97.6471	8.75	3.97945	0.0602662	0.33442	2	2	2	0.5	0.5
group_133		hypothetical protein	83	145	2	15	97.6471	9.375	4.2931	0.0611171	0.33442	6	5	2	0.21875	0.6875
group_423		hypothetical protein	83	145	2	15	97.6471	9.375	4.2931	0.0611171	0.33442	7	5	2	0.453125	0.453125
group_13658		hypothetical protein	2	15	83	145	2.35294	90.625	0.232932	0.0611171	0.33442	10	2	8	0.109375	0.109375
group_14146--group_14147	--	hypothetical protein--hypothetical protein	2	15	83	145	2.35294	90.625	0.232932	0.0611171	0.33442	14	2	13	0.00183105	0.0129395
group_14798		hypothetical protein	2	15	83	145	2.35294	90.625	0.232932	0.0611171	0.33442	14	2	13	0.00183105	0.0129395
group_1556		IS30 family transposase ISCfr4	2	15	83	145	2.35294	90.625	0.232932	0.0611171	0.33442	15	2	13	0.00738525	0.00738525
group_5058		hypothetical protein	2	15	83	145	2.35294	90.625	0.232932	0.0611171	0.33442	2	1	2	0.5	1
group_3385--htrE_3--mrkD_3	----	hypothetical protein--Outer membrane usher protein HtrE--Fimbria adhesin protein	2	15	83	145	2.35294	90.625	0.232932	0.0611171	0.33442	11	2	10	0.0117188	0.0654297
group_5838		hypothetical protein	18	19	67	141	21.1765	88.125	1.99372	0.0618175	0.33442	19	10	10	1	1
celA_2--dapA_1--dgcT--dgoA_2--gabR_1--group_13355--group_13395--group_1621--group_1691--group_2378--group_284--group_3588--group_3621--group_4987--group_5266--group_6831--group_6914--group_6982--group_9287--group_9305--group_9517--licC_6--licH_2--nagC_2--nfdA_1--pcp--pxpA--pxpB--pxpC--ves--ydfO--yedK--yphB	------------------------menH_2----hexR_3------------------------------------	PTS system cellobiose-specific EIIB component--4-hydroxy-tetrahydrodipicolinate synthase--hypothetical protein--2-dehydro-3-deoxy-6-phosphogalactonate aldolase--HTH-type transcriptional regulatory protein GabR--hypothetical protein--hypothetical protein--hypothetical protein--hypothetical protein--putative protein--hypothetical protein--hypothetical protein--2-succinyl-6-hydroxy-2,4-cyclohexadien…	70	114	15	46	82.3529	28.75	1.88304	0.0632147	0.33442	1	1	1	1	1
group_3223		hypothetical protein	15	46	70	114	17.6471	71.25	0.531056	0.0632147	0.33442	1	1	1	1	1
group_5520	yiaW_2	Inner membrane protein YiaW	15	46	70	114	17.6471	71.25	0.531056	0.0632147	0.33442	3	2	2	1	1
group_4195		hypothetical protein	28	34	57	126	32.9412	78.75	1.82043	0.0633161	0.33442	38	21	24	0.143307	0.627103
group_9578		hypothetical protein	28	34	57	126	32.9412	78.75	1.82043	0.0633161	0.33442	39	20	25	0.108129	1
dmsB_1		Anaerobic dimethyl sulfoxide reductase chain B	74	123	11	37	87.0588	23.125	2.02365	0.0636188	0.33442	11	5	7	0.548828	1
group_10333		hypothetical protein	11	37	74	123	12.9412	76.875	0.494156	0.0636188	0.33442	27	9	21	0.00592461	0.122078
group_989		hypothetical protein	11	37	74	123	12.9412	76.875	0.494156	0.0636188	0.33442	24	8	18	0.0226558	0.15159
ade--frlD--group_14208--group_9983	#NAME?	Adenine deaminase--Fructosamine kinase FrlD--hypothetical protein--Fructosamine deglycase FrlB	35	47	50	113	41.1765	70.625	1.68298	0.0662909	0.33442	24	16	15	0.15159	0.307456
group_13469--group_5457	--	hypothetical protein--IS66 family transposase ISSal1	28	35	57	125	32.9412	78.125	1.75439	0.0664495	0.33442	40	21	25	0.15386	0.874629
group_813	ulaC_1	Ascorbate-specific PTS system EIIA component	69	112	16	48	81.1765	30	1.84821	0.0671978	0.33442	4	3	2	0.625	1
group_1577		hypothetical protein	8	5	77	155	9.41176	96.875	3.22078	0.0674706	0.33442	12	7	5	0.774414	0.774414
group_16664		hypothetical protein	8	5	77	155	9.41176	96.875	3.22078	0.0674706	0.33442	7	3	4	1	1
group_10949--group_16681	--	hypothetical protein--hypothetical protein	8	5	77	155	9.41176	96.875	3.22078	0.0674706	0.33442	13	8	5	0.581055	0.581055
group_2667		hypothetical protein	8	5	77	155	9.41176	96.875	3.22078	0.0674706	0.33442	11	7	5	0.548828	1
group_7790		hypothetical protein	8	5	77	155	9.41176	96.875	3.22078	0.0674706	0.33442	13	8	5	0.581055	0.581055
group_7825		hypothetical protein	8	5	77	155	9.41176	96.875	3.22078	0.0674706	0.33442	13	8	5	0.581055	0.581055
frmA_2		S-(hydroxymethyl)glutathione dehydrogenase	15	15	70	145	17.6471	90.625	2.07143	0.0676633	0.33442	21	13	10	0.38331	1
group_15469		hypothetical protein	15	15	70	145	17.6471	90.625	2.07143	0.0676633	0.33442	27	15	13	0.701108	1
group_650		hypothetical protein	15	15	70	145	17.6471	90.625	2.07143	0.0676633	0.33442	21	13	11	0.38331	1
group_88		hypothetical protein	37	50	48	110	43.5294	68.75	1.69583	0.0682684	0.33442	33	23	19	0.035082	0.48685
group_1605--group_2713--group_363--group_41	------	hypothetical protein--hypothetical protein--hypothetical protein--hypothetical protein	79	135	6	25	92.9412	15.625	2.43827	0.0687758	0.33442	9	6	5	0.507812	1
group_4253		putative HTH-type transcriptional regulator	6	25	79	135	7.05882	84.375	0.410127	0.0687758	0.33442	9	5	6	0.507812	1
fimF_2		hypothetical protein	73	121	12	39	85.8824	24.375	1.96074	0.0694939	0.33442	8	5	6	0.289062	0.726562
group_432		hypothetical protein	73	149	12	11	85.8824	6.875	0.449105	0.0702393	0.33442	11	6	7	0.548828	1
group_469		hypothetical protein	12	11	73	149	14.1176	93.125	2.22665	0.0702393	0.33442	21	11	11	1	1
group_7276		hypothetical protein	12	11	73	149	14.1176	93.125	2.22665	0.0702393	0.33442	18	10	10	0.814529	0.814529
group_13955--group_13956--group_13957--group_13958--group_5632--group_7525--group_9845--group_9846--group_9847	----------------	hypothetical protein--hypothetical protein--hypothetical protein--hypothetical protein--hypothetical protein--hypothetical protein--hypothetical protein--hypothetical protein--hypothetical protein	12	11	73	149	14.1176	93.125	2.22665	0.0702393	0.33442	6	4	3	0.6875	1
group_1493		hypothetical protein	10	8	75	152	11.7647	95	2.53333	0.0708712	0.33442	17	10	8	0.629059	1
group_18204		hypothetical protein	10	8	75	152	11.7647	95	2.53333	0.0708712	0.33442	16	10	8	0.454498	1
group_3358		hypothetical protein	10	8	75	152	11.7647	95	2.53333	0.0708712	0.33442	14	7	8	0.790527	1
group_4407		hypothetical protein	10	8	75	152	11.7647	95	2.53333	0.0708712	0.33442	15	9	8	0.607239	1
group_5699		hypothetical protein	10	8	75	152	11.7647	95	2.53333	0.0708712	0.33442	15	8	7	1	1
clpP_1--group_10012--group_4449--group_7598	------	ATP-dependent Clp protease proteolytic subunit--hypothetical protein--hypothetical protein--hypothetical protein	10	8	75	152	11.7647	95	2.53333	0.0708712	0.33442	15	8	8	1	1
group_448		IS3 family transposase ISEcl1	29	37	56	123	34.1176	76.875	1.72153	0.070976	0.33442	40	21	24	0.268187	0.874629
frcA_2--xylH_2	--	Fructose import ATP-binding protein FrcA--Xylose transport system permease protein XylH	29	37	56	123	34.1176	76.875	1.72153	0.070976	0.33442	15	10	9	0.301758	0.607239
group_96		hypothetical protein	25	67	60	93	29.4118	58.125	0.578358	0.071301	0.33442	43	21	31	0.00540157	1
group_5706		hypothetical protein	30	38	55	122	35.2941	76.25	1.7512	0.0716507	0.33442	41	21	26	0.117275	1
group_6748--group_9254	--	hypothetical protein--hypothetical protein	16	16	69	144	18.8235	90	2.08696	0.0716812	0.33442	21	12	13	0.38331	0.663624
group_114		hypothetical protein	9	32	76	128	10.5882	80	0.473684	0.0723527	0.33442	21	8	15	0.0783539	0.38331
arsC_2		Arsenate reductase	39	54	46	106	45.8824	66.25	1.66425	0.0726288	0.33442	56	28	36	0.0440465	1
group_475--group_773	--	hypothetical protein--hypothetical protein	20	22	65	138	23.5294	86.25	1.93007	0.0739212	0.33442	32	18	16	0.596615	1
group_208		hypothetical protein	40	56	45	104	47.0588	65	1.65079	0.0745929	0.33442	48	32	27	0.0293049	0.470879
group_2011		hypothetical protein	13	12	72	148	15.2941	92.5	2.22685	0.0747923	0.33442	20	11	12	0.503445	0.823803
group_9599		hypothetical protein	13	41	72	119	15.2941	74.375	0.524051	0.075173	0.33442	2	2	2	0.5	0.5
arnC_1--group_9958--ykoT	----	Undecaprenyl-phosphate 4-deoxy-4-formamido-L-arabinose transferase--hypothetical protein--putative glycosyltransferase YkoT	30	39	55	121	35.2941	75.625	1.69231	0.0753453	0.33442	27	15	22	0.00151372	0.701108
group_13335--group_1671--group_72	----	hypothetical protein--hypothetical protein--hypothetical protein	31	40	54	120	36.4706	75	1.72222	0.0755741	0.33442	28	16	20	0.0356981	0.571588
group_4186		hypothetical protein	41	58	44	102	48.2353	63.75	1.63871	0.0764116	0.33442	46	27	26	0.301996	0.461391
group_883		hypothetical protein	57	88	28	72	67.0588	45	1.66558	0.0765706	0.33442	10	9	6	0.0214844	0.753906
rutC_3		hypothetical protein	41	97	44	63	48.2353	39.375	0.605201	0.0784297	0.33442	20	12	14	0.115318	0.503445
ghrB_1--group_2159--group_4923--lyx_2	----fabG_9--	Formate dehydrogenase, mitochondrial--hypothetical protein--3-oxoacyl-[acyl-carrier-protein] reductase FabG--L-xylulose/3-keto-L-gulonate kinase	43	62	42	98	50.5882	61.25	1.61828	0.0796113	0.33442	27	16	18	0.122078	0.442068
group_271		hypothetical protein	16	17	69	143	18.8235	89.375	1.95055	0.0800035	0.33442	24	13	13	0.83882	0.83882
group_152		hypothetical protein	78	133	7	27	91.7647	16.875	2.26208	0.0800618	0.33442	17	14	6	0.0127258	0.332306
pgrR_1		HTH-type transcriptional regulator PgrR	78	133	7	27	91.7647	16.875	2.26208	0.0800618	0.33442	8	7	6	0.0703125	0.289062
group_5830		hypothetical protein	7	27	78	133	8.23529	83.125	0.44207	0.0800618	0.33442	24	6	19	0.00661075	0.0226558
group_1885		hypothetical protein	52	78	33	82	61.1765	51.25	1.65657	0.0802555	0.33442	53	34	25	0.0534388	0.783846
xerC_3		Tyrosine recombinase XerC	33	82	52	78	38.8235	48.75	0.603659	0.0802555	0.33442	54	22	39	0.00149626	0.220328
group_7102--group_726	--	hypothetical protein--hypothetical protein	75	126	10	34	88.2353	21.25	2.02381	0.0803524	0.33442	12	12	7	0.000488281	0.774414
group_238--group_906	--	hypothetical protein--hypothetical protein	51	76	34	84	60	52.5	1.65789	0.08055	0.33442	54	34	25	0.0759047	0.683489
group_5505	pmrD	Signal transduction protein PmrD	14	43	71	117	16.4706	73.125	0.536521	0.0806431	0.33442	4	3	3	0.625	0.625
rfbC--rffH_1	--	dTDP-4-dehydrorhamnose 3,5-epimerase--Glucose-1-phosphate thymidylyltransferase 2	14	43	71	117	16.4706	73.125	0.536521	0.0806431	0.33442	35	14	24	0.0409596	0.310505
group_623		hypothetical protein	50	74	35	86	58.8235	53.75	1.66023	0.0806972	0.33442	54	34	25	0.0759047	0.683489
group_339		hypothetical protein	49	73	36	87	57.6471	54.375	1.62215	0.0818836	0.33442	54	33	25	0.133674	0.683489
group_5714		hypothetical protein	26	32	59	128	30.5882	80	1.76271	0.0819617	0.33442	41	21	23	0.532709	1
group_171		hypothetical protein	50	75	35	85	58.8235	53.125	1.61905	0.0821331	0.33442	49	33	21	0.0212941	0.391603
group_534		hypothetical protein	50	75	35	85	58.8235	53.125	1.61905	0.0821331	0.33442	54	34	25	0.0759047	0.683489
group_904		hypothetical protein	50	75	35	85	58.8235	53.125	1.61905	0.0821331	0.33442	54	34	25	0.0759047	0.683489
traC		Protein TraC	50	75	35	85	58.8235	53.125	1.61905	0.0821331	0.33442	54	34	26	0.0759047	0.891923
traQ		Protein TraQ	50	75	35	85	58.8235	53.125	1.61905	0.0821331	0.33442	54	37	25	0.00907334	0.683489
group_3337		hypothetical protein	21	24	64	136	24.7059	85	1.85938	0.0822701	0.33442	34	19	17	0.607591	1
cdiA		tRNA nuclease CdiA	82	144	3	16	96.4706	10	3.03704	0.08237	0.33442	2	2	1	0.5	1
gamA		putative glucosamine-6-phosphate deaminase 2	82	144	3	16	96.4706	10	3.03704	0.08237	0.33442	2	2	1	0.5	1
outN		Type II secretion system protein N	82	144	3	16	96.4706	10	3.03704	0.08237	0.33442	2	2	1	0.5	1
pduF		Propanediol diffusion facilitator	82	144	3	16	96.4706	10	3.03704	0.08237	0.33442	2	2	1	0.5	1
group_2438	cynR_3	HTH-type transcriptional regulator CynR	3	16	82	144	3.52941	90	0.329268	0.08237	0.33442	2	1	2	0.5	1
group_2514		hypothetical protein	3	16	82	144	3.52941	90	0.329268	0.08237	0.33442	16	3	13	0.0212708	0.0212708
group_353	intS_3	hypothetical protein	3	16	82	144	3.52941	90	0.329268	0.08237	0.33442	12	3	10	0.0385742	0.145996
group_4471		IS21 family transposase ISEc62	3	16	82	144	3.52941	90	0.329268	0.08237	0.33442	16	3	14	0.00418091	0.0212708
group_9750		hypothetical protein	3	16	82	144	3.52941	90	0.329268	0.08237	0.33442	15	3	13	0.00738525	0.0351562
group_9635--group_9637--norR_3--proA_3--ybhI_1	--------	Hydroxypyruvate reductase--Deacetylase--Anaerobic nitric oxide reductase transcription regulator NorR--4-hydroxy-4-methyl-2-oxoglutarate aldolase/4-carboxy-4-hydroxy-2-oxoadipate aldolase--Inner membrane protein YbhI	3	16	82	144	3.52941	90	0.329268	0.08237	0.33442	7	3	5	0.453125	1
group_2147--group_3674--ompA_2	----	hypothetical protein--hypothetical protein--Outer membrane protein A	82	143	3	17	96.4706	10.625	3.24942	0.0834642	0.33442	9	7	3	0.179688	0.507812
group_9544--vapC	--	hypothetical protein--tRNA(fMet)-specific endonuclease VapC	82	143	3	17	96.4706	10.625	3.24942	0.0834642	0.33442	3	3	1	0.25	1
group_1568		hypothetical protein	3	17	82	143	3.52941	89.375	0.307747	0.0834642	0.33442	17	3	15	0.00234985	0.0127258
group_15464--group_15466--group_3463--mdlC_1--panE_1--pchA	pcpR_2--pcaK_1--------	PCP degradation transcriptional activation protein--4-hydroxybenzoate transporter PcaK--hypothetical protein--Benzoylformate decarboxylase--2-dehydropantoate 2-reductase--4-hydroxybenzaldehyde dehydrogenase (NADP(+))	3	17	82	143	3.52941	89.375	0.307747	0.0834642	0.33442	9	3	7	0.179688	0.507812
group_2444		hypothetical protein	5	22	80	138	5.88235	86.25	0.392045	0.0849733	0.33442	12	5	8	0.387695	0.774414
fbpC		hypothetical protein	77	154	8	6	90.5882	3.75	0.375	0.0849901	0.33442	12	6	8	0.387695	1
group_1232		hypothetical protein	8	6	77	154	9.41176	96.25	2.66667	0.0849901	0.33442	11	5	6	1	1
group_14704		hypothetical protein	8	6	77	154	9.41176	96.25	2.66667	0.0849901	0.33442	7	7	1	0.015625	0.125
group_1563		hypothetical protein	8	6	77	154	9.41176	96.25	2.66667	0.0849901	0.33442	13	7	6	1	1
group_16836		hypothetical protein	8	6	77	154	9.41176	96.25	2.66667	0.0849901	0.33442	10	7	5	0.34375	1
group_3426		hypothetical protein	8	6	77	154	9.41176	96.25	2.66667	0.0849901	0.33442	14	8	6	0.790527	0.790527
group_3443		hypothetical protein	8	6	77	154	9.41176	96.25	2.66667	0.0849901	0.33442	14	8	6	0.790527	0.790527
cdhR_1--group_13803--group_7492	----	HTH-type transcriptional regulator CdhR--hypothetical protein--hypothetical protein	8	6	77	154	9.41176	96.25	2.66667	0.0849901	0.33442	10	8	3	0.109375	0.34375
eamB		Cysteine/O-acetylserine efflux protein	70	115	15	45	82.3529	28.125	1.82609	0.0858954	0.33442	2	1	2	0.5	1
group_5294		hypothetical protein	70	115	15	45	82.3529	28.125	1.82609	0.0858954	0.33442	10	5	8	0.109375	1
group_5397		hypothetical protein	70	115	15	45	82.3529	28.125	1.82609	0.0858954	0.33442	2	1	2	0.5	1
group_1099--xylE	--	hypothetical protein--D-xylose-proton symporter	70	115	15	45	82.3529	28.125	1.82609	0.0858954	0.33442	2	1	2	0.5	1
yehY_1		Glycine betaine uptake system permease protein YehY	15	45	70	115	17.6471	71.875	0.547619	0.0858954	0.33442	2	2	1	0.5	1
group_331		hypothetical protein	80	139	5	21	94.1176	13.125	2.41727	0.0860083	0.33442	15	13	4	0.00738525	0.118469
group_2515		hypothetical protein	5	21	80	139	5.88235	86.875	0.41369	0.0860083	0.33442	22	5	18	0.00434351	0.0169005
group_360	yedK_2	SOS response-associated protein YedK	5	21	80	139	5.88235	86.875	0.41369	0.0860083	0.33442	22	5	17	0.0169005	0.0169005
yddE_2		putative isomerase YddE	11	36	74	124	12.9412	77.5	0.512012	0.0880762	0.33442	10	7	5	0.34375	1
group_5640		hypothetical protein	21	25	64	135	24.7059	84.375	1.77188	0.0885961	0.33442	35	19	18	0.735879	1
group_762		hypothetical protein	21	25	64	135	24.7059	84.375	1.77188	0.0885961	0.33442	35	19	18	0.735879	1
yurK		putative HTH-type transcriptional regulator YurK	35	48	50	112	41.1765	70	1.63333	0.0895442	0.33442	24	16	15	0.15159	0.307456
cdaR_1		Carbohydrate diacid regulator	69	113	16	47	81.1765	29.375	1.79369	0.0909245	0.33442	3	2	2	1	1
chuR		Anaerobic sulfatase-maturating enzyme	69	113	16	47	81.1765	29.375	1.79369	0.0909245	0.33442	3	2	2	1	1
group_1020--group_2762	--	hypothetical protein--hypothetical protein	69	113	16	47	81.1765	29.375	1.79369	0.0909245	0.33442	3	2	2	1	1
carA_1--group_9299--lcfB--thlA_2--ttuB_1	--fabG_1------	Caffeate CoA-transferase--3-oxoacyl-[acyl-carrier-protein] reductase FabG--Long-chain-fatty-acid--CoA ligase--Acetyl-CoA acetyltransferase--Putative tartrate transporter	69	113	16	47	81.1765	29.375	1.79369	0.0909245	0.33442	3	2	2	1	1
glnP_3		Glutamine transport system permease protein GlnP	16	47	69	113	18.8235	70.625	0.557508	0.0909245	0.33442	3	2	2	1	1
group_9614		hypothetical protein	16	47	69	113	18.8235	70.625	0.557508	0.0909245	0.33442	3	2	2	1	1
group_180		hypothetical protein	62	99	23	61	72.9412	38.125	1.66096	0.0910319	0.33442	15	10	9	0.301758	0.607239
opuBC		Choline-binding protein	16	46	69	114	18.8235	71.25	0.574669	0.0926268	0.33442	4	3	2	0.625	1
cimH_1--dapF_1--glnQ_8--group_1148--group_1444--group_1919--group_2434--group_2447--group_2449--group_2467--group_3211--group_3215--group_3222--group_4248--group_4254--group_4255--group_4257--group_4275--group_4282--group_5468--group_5472--group_5478--group_5491--group_5540--group_7282--group_7283--group_7294--group_7304--group_7306--group_7307--group_7358--group_9588--group_9589--group_9590--hex…	----------menH_2--ydfO----adhT------------dmlR_5--------------menH_1----gabR_1--pxpB--pcp--glnH_2--ydhP_2--thlA_2----pgrR_1--cynR_1--pxpC--pxpA------------	Citrate/malate transporter--Diaminopimelate epimerase--Glutamine transport ATP-binding protein GlnQ--hypothetical protein--hypothetical protein--2-succinyl-6-hydroxy-2,4-cyclohexadiene-1-carboxylate synthase--putative protein YdfO--hypothetical protein--Alcohol dehydrogenase--hypothetical protein--hypothetical protein--putative phosphatase--hypothetical protein--hypothetical protein--HTH-type tra…	16	46	69	114	18.8235	71.25	0.574669	0.0926268	0.33442	2	2	1	0.5	1
garK_1--group_3646	#NAME?	Glycerate 2-kinase--Hexuronate transporter	69	114	16	46	81.1765	28.75	1.74013	0.0926268	0.33442	2	1	2	0.5	1
group_6787		hypothetical protein	69	114	16	46	81.1765	28.75	1.74013	0.0926268	0.33442	2	1	2	0.5	1
group_6813		hypothetical protein	69	114	16	46	81.1765	28.75	1.74013	0.0926268	0.33442	2	1	2	0.5	1
group_695		hypothetical protein	69	114	16	46	81.1765	28.75	1.74013	0.0926268	0.33442	2	1	2	0.5	1
group_867		hypothetical protein	69	114	16	46	81.1765	28.75	1.74013	0.0926268	0.33442	1	1	1	1	1
group_9485--group_9486	--	hypothetical protein--hypothetical protein	69	114	16	46	81.1765	28.75	1.74013	0.0926268	0.33442	3	2	3	0.25	1
group_1432		Glycine betaine transporter	28	36	57	124	32.9412	77.5	1.69201	0.0928827	0.33442	39	18	28	0.0094753	0.749259
group_3314	rhtB_2	Homoserine/homoserine lactone efflux protein	11	10	74	150	12.9412	93.75	2.22973	0.093546	0.33442	12	10	5	0.0385742	0.774414
group_3384--group_785	--	hypothetical protein--hypothetical protein	11	10	74	150	12.9412	93.75	2.22973	0.093546	0.33442	17	8	9	1	1
group_7951		hypothetical protein	11	10	74	150	12.9412	93.75	2.22973	0.093546	0.33442	18	11	9	0.480682	1
ybhR_2		putative multidrug ABC transporter permease YbhR	83	147	2	13	97.6471	8.125	3.67007	0.0940909	0.33442	2	2	2	0.5	0.5
group_10177		hypothetical protein	2	13	83	147	2.35294	91.875	0.272475	0.0940909	0.33442	13	2	11	0.0224609	0.0224609
group_9650		hypothetical protein	2	13	83	147	2.35294	91.875	0.272475	0.0940909	0.33442	2	1	2	0.5	1
ycgR_2		Flagellar brake protein YcgR	2	13	83	147	2.35294	91.875	0.272475	0.0940909	0.33442	11	2	9	0.0654297	0.0654297
dsdC_1--licH_1	--	HTH-type transcriptional regulator DsdC--putative 6-phospho-beta-glucosidase	73	122	12	38	85.8824	23.75	1.89481	0.0955048	0.33442	3	3	3	0.25	0.25
group_3330		hypothetical protein	12	38	73	122	14.1176	76.25	0.527758	0.0955048	0.33442	28	10	22	0.00371917	0.184933
yajO_1		hypothetical protein	68	112	17	48	80	30	1.71429	0.0970952	0.33442	7	4	4	1	1
xylF_2		D-xylose-binding periplasmic protein	29	38	56	122	34.1176	76.25	1.66259	0.0980074	0.33442	15	10	9	0.301758	0.607239
group_16663		hypothetical protein	9	7	76	153	10.5882	95.625	2.58835	0.0995801	0.33442	8	4	5	0.726562	1
group_13305--group_13306--group_13307--group_6742	------	hypothetical protein--hypothetical protein--hypothetical protein--hypothetical protein	9	7	76	153	10.5882	95.625	2.58835	0.0995801	0.33442	8	5	5	0.726562	0.726562
group_980		hypothetical protein	9	7	76	153	10.5882	95.625	2.58835	0.0995801	0.33442	14	8	6	0.790527	0.790527
group_13465--tetA	tetR--	Tetracycline repressor protein class A from transposon 1721--Tetracycline resistance protein, class C	9	7	76	153	10.5882	95.625	2.58835	0.0995801	0.33442	14	7	7	1	1
group_23		hypothetical protein	18	51	67	109	21.1765	68.125	0.574188	0.100302	0.33442	46	15	35	0.000535585	0.0258961
yagU		Inner membrane protein YagU	9	31	76	129	10.5882	80.625	0.492784	0.101492	0.33442	23	9	16	0.0931396	0.404873
pgtP		Phosphoglycerate transporter protein	72	120	13	40	84.7059	25	1.84615	0.102627	0.33442	4	3	2	0.625	1
group_10058		hypothetical protein	13	40	72	120	15.2941	75	0.541667	0.102627	0.33442	32	11	26	0.000535053	0.110184
group_5804		hypothetical protein	13	40	72	120	15.2941	75	0.541667	0.102627	0.33442	20	8	17	0.00257683	0.503445
group_3356		hypothetical protein	30	40	55	120	35.2941	75	1.63636	0.102905	0.33442	27	15	22	0.00151372	0.701108
group_1674		hypothetical protein	30	75	55	85	35.2941	53.125	0.618182	0.103447	0.33442	52	24	36	0.00778744	0.677809
glcB--malI_2	--	PTS system glucoside-specific EIICBA component--Maltose regulon regulatory protein MalI	4	18	81	142	4.70588	88.75	0.389575	0.103473	0.33442	5	3	4	0.375	1
group_1417		hypothetical protein	81	142	4	18	95.2941	11.25	2.5669	0.103473	0.33442	9	6	3	0.507812	0.507812
group_43	vgrG1	hypothetical protein	81	142	4	18	95.2941	11.25	2.5669	0.103473	0.33442	12	9	4	0.145996	0.387695
group_503		hypothetical protein	81	142	4	18	95.2941	11.25	2.5669	0.103473	0.33442	9	7	4	0.179688	1
bepF--oqxB19--rob_2	----	Efflux pump periplasmic linker BepF--multidrug efflux RND transporter permease subunit OqxB19--Right origin-binding protein	81	142	4	18	95.2941	11.25	2.5669	0.103473	0.33442	11	10	3	0.0117188	0.226562
group_389		hypothetical protein	43	63	42	97	50.5882	60.625	1.57634	0.104728	0.33442	31	23	12	0.0106738	0.281042
glpP--lsrF_1	--	Glycerol uptake operon antiterminator regulatory protein--3-hydroxy-5-phosphonooxypentane-2,4-dione thiolase	43	63	42	97	50.5882	60.625	1.57634	0.104728	0.33442	28	16	19	0.0871586	0.571588
group_13433		hypothetical protein	81	141	4	19	95.2941	11.875	2.72872	0.104989	0.33442	10	7	3	0.34375	0.34375
group_2809--group_587	--	hypothetical protein--hypothetical protein	81	141	4	19	95.2941	11.875	2.72872	0.104989	0.33442	10	8	4	0.109375	0.753906
qorA_1		2-haloacrylate reductase	81	141	4	19	95.2941	11.875	2.72872	0.104989	0.33442	7	5	3	0.453125	1
group_4299		hypothetical protein	4	19	81	141	4.70588	88.125	0.366472	0.104989	0.33442	19	4	15	0.0192108	0.0192108
group_4367--leuC_2--sdcS_2--ybhH--ybhI_2	cynR_7--------	HTH-type transcriptional regulator CynR--3-isopropylmalate dehydratase large subunit--Sodium-dependent dicarboxylate transporter SdcS--Putative isomerase YbhH--Inner membrane protein YbhI	4	19	81	141	4.70588	88.125	0.366472	0.104989	0.33442	10	4	8	0.109375	0.753906
group_2559		hypothetical protein	19	22	66	138	22.3529	86.25	1.80579	0.105556	0.33442	32	17	17	0.86005	0.86005
group_4411--group_5639	--	hypothetical protein--hypothetical protein	19	22	66	138	22.3529	86.25	1.80579	0.105556	0.33442	32	17	18	0.596615	0.86005
group_1197		hypothetical protein	15	16	70	144	17.6471	90	1.92857	0.106366	0.33442	24	13	14	0.541256	0.83882
group_165		hypothetical protein	15	16	70	144	17.6471	90	1.92857	0.106366	0.33442	28	15	15	0.850554	0.850554
group_6020		hypothetical protein	15	16	70	144	17.6471	90	1.92857	0.106366	0.33442	20	12	13	0.263176	0.503445
group_9253		hypothetical protein	15	16	70	144	17.6471	90	1.92857	0.106366	0.33442	20	11	14	0.115318	0.823803
traI		Multifunctional conjugation protein TraI	53	82	32	78	62.3529	48.75	1.57546	0.106611	0.33442	54	36	24	0.0198343	0.496617
group_7522		IS3 family transposase ISKpn1	51	78	34	82	60	51.25	1.57692	0.107331	0.33442	27	18	14	0.122078	1
traN		Mating pair stabilization protein TraN	49	74	36	86	57.6471	53.75	1.58183	0.107375	0.33442	55	34	26	0.104789	0.787706
group_58		hypothetical protein	39	91	46	69	45.8824	43.125	0.642857	0.108329	0.33442	49	28	34	0.00939924	0.391603
group_2448		hypothetical protein	14	42	71	118	16.4706	73.75	0.553991	0.109438	0.33442	11	3	9	0.0654297	0.226562
group_7303		Catechol O-methyltransferase	14	42	71	118	16.4706	73.75	0.553991	0.109438	0.33442	4	3	2	0.625	1
group_9607--metN2_1--metP--sfnC_1	metQ_2------	Methionine-binding lipoprotein MetQ--Methionine import ATP-binding protein MetN 2--Methionine import system permease protein MetP--putative FMNH2-dependent monooxygenase SfnC	14	42	71	118	16.4706	73.75	0.553991	0.109438	0.33442	3	3	2	0.25	1
group_7405--group_9672--mlc_1--sugA--sugB--ydjH_1	--ugpC_1--------	putative ABC transporter-binding protein--sn-glycerol-3-phosphate import ATP-binding protein UgpC--Protein mlc--Trehalose transport system permease protein SugA--Trehalose transport system permease protein SugB--putative sugar kinase YdjH	14	42	71	118	16.4706	73.75	0.553991	0.109438	0.33442	4	3	2	0.625	1
group_204		hypothetical protein	71	119	14	41	83.5294	25.625	1.7473	0.110435	0.33442	9	5	6	0.507812	1
kbp		Potassium binding protein Kbp	71	119	14	41	83.5294	25.625	1.7473	0.110435	0.33442	5	3	3	1	1
group_1193	rfbD	dTDP-4-dehydrorhamnose reductase	14	41	71	119	16.4706	74.375	0.572312	0.110435	0.33442	35	14	24	0.0409596	0.310505
group_2439		hypothetical protein	14	41	71	119	16.4706	74.375	0.572312	0.110435	0.33442	3	3	2	0.25	1
nifS		Cysteine desulfurase NifS	14	41	71	119	16.4706	74.375	0.572312	0.110435	0.33442	3	2	3	0.25	1
amaB_2--dpaL--group_2889--sdaC_1	----hipO_3--	N-carbamoyl-L-amino acid hydrolase--Diaminopropionate ammonia-lyase--Hippurate hydrolase--Serine transporter	75	127	10	33	88.2353	20.625	1.94882	0.111551	0.33442	9	5	7	0.179688	1
group_9376	lrp_2	Leucine-responsive regulatory protein	75	128	10	32	88.2353	20	1.875	0.112451	0.33442	8	4	7	0.0703125	1
dhaT--yvqK	--	1,3-propanediol dehydrogenase--Corrinoid adenosyltransferase	75	128	10	32	88.2353	20	1.875	0.112451	0.33442	7	4	7	0.015625	1
group_736		hypothetical protein	33	45	52	115	38.8235	71.875	1.62179	0.112669	0.33442	45	25	26	0.371298	0.551484
dnaT_1		Primosomal protein 1	25	32	60	128	29.4118	80	1.66667	0.112792	0.33442	37	21	21	0.511376	0.511376
group_3087		hypothetical protein	78	134	7	26	91.7647	16.25	2.16205	0.114536	0.33442	2	2	2	0.5	0.5
pgrR_9		HTH-type transcriptional regulator PgrR	78	134	7	26	91.7647	16.25	2.16205	0.114536	0.33442	16	13	6	0.0212708	0.454498
group_14351		hypothetical protein	7	26	78	134	8.23529	83.75	0.462525	0.114536	0.33442	30	6	24	0.00143091	0.00143091
group_3296		hypothetical protein	7	26	78	134	8.23529	83.75	0.462525	0.114536	0.33442	23	6	18	0.010622	0.0346897
group_7376		hypothetical protein	7	26	78	134	8.23529	83.75	0.462525	0.114536	0.33442	2	2	2	0.5	0.5
group_1536		hypothetical protein	7	25	78	135	8.23529	84.375	0.484615	0.114608	0.33442	19	6	15	0.0192108	0.167068
group_1541		hypothetical protein	7	25	78	135	8.23529	84.375	0.484615	0.114608	0.33442	26	7	21	0.00249392	0.0289593
group_87		hypothetical protein	7	25	78	135	8.23529	84.375	0.484615	0.114608	0.33442	23	7	19	0.00259948	0.0931396
group_7550		hypothetical protein	12	12	73	148	14.1176	92.5	2.0274	0.115326	0.33442	10	8	4	0.109375	0.753906
group_979		hypothetical protein	12	12	73	148	14.1176	92.5	2.0274	0.115326	0.33442	22	12	11	0.831812	1
group_1521		hypothetical protein	9	8	76	152	10.5882	95	2.25	0.116933	0.33442	14	7	7	1	1
group_1966		hypothetical protein	9	8	76	152	10.5882	95	2.25	0.116933	0.33442	16	9	8	0.803619	1
group_11231--group_2054	--	hypothetical protein--hypothetical protein	9	8	76	152	10.5882	95	2.25	0.116933	0.33442	14	9	7	0.42395	1
group_4592		hypothetical protein	9	8	76	152	10.5882	95	2.25	0.116933	0.33442	14	9	7	0.42395	1
group_561		hypothetical protein	9	8	76	152	10.5882	95	2.25	0.116933	0.33442	17	9	8	1	1
group_5698		hypothetical protein	9	8	76	152	10.5882	95	2.25	0.116933	0.33442	12	6	8	0.387695	1
group_6070		hypothetical protein	9	8	76	152	10.5882	95	2.25	0.116933	0.33442	14	9	6	0.42395	0.790527
group_10011--group_14245--group_5687--group_7597	------	hypothetical protein--hypothetical protein--hypothetical protein--hypothetical protein	9	8	76	152	10.5882	95	2.25	0.116933	0.33442	15	7	8	1	1
group_5810--group_7653	--	hypothetical protein--hypothetical protein	9	8	76	152	10.5882	95	2.25	0.116933	0.33442	17	9	8	1	1
oprD		Porin D	50	111	35	49	58.8235	30.625	0.630631	0.1198	0.33442	20	10	14	0.115318	1
cat		hypothetical protein	34	48	51	112	40	70	1.55556	0.120224	0.33442	50	28	29	0.322236	0.479888
dauR_1--group_2426--group_4247	#NAME?	Transcriptional regulator DauR--hypothetical protein--putative lipoprotein YgdR	11	35	74	125	12.9412	78.125	0.530888	0.12115	0.33442	9	7	4	0.179688	1
group_618	iprA_2	Inhibitor of hydrogen peroxide resistance	74	126	11	34	87.0588	21.25	1.8153	0.121587	0.33442	8	5	5	0.726562	0.726562
group_3013		hypothetical protein	58	125	27	35	68.2353	21.875	0.601481	0.122125	0.33442	28	18	16	0.184933	0.571588
ymoA		Modulating protein YmoA	27	35	58	125	31.7647	78.125	1.66256	0.122125	0.33442	41	21	24	0.348889	1
group_2463		hypothetical protein	16	45	69	115	18.8235	71.875	0.592593	0.122327	0.33442	3	3	1	0.25	1
hutH_2--nocT--occM--occP_2	------	Histidine ammonia-lyase--Nopaline-binding periplasmic protein--Octopine transport system permease protein OccM--Octopine permease ATP-binding protein P	16	45	69	115	18.8235	71.875	0.592593	0.122327	0.33442	3	3	1	0.25	1
opuCB--osmV	--	Glycine betaine/carnitine/choline transport system permease protein OpuCB--Osmoprotectant import ATP-binding protein OsmV	16	45	69	115	18.8235	71.875	0.592593	0.122327	0.33442	3	3	1	0.25	1
ydiK_2		Putative transport protein YdiK	16	45	69	115	18.8235	71.875	0.592593	0.122327	0.33442	3	3	1	0.25	1
group_598		hypothetical protein	36	51	49	109	42.3529	68.125	1.57023	0.123039	0.33442	49	29	29	0.25287	0.25287
group_13431--group_137	--	hypothetical protein--hypothetical protein	82	145	3	15	96.4706	9.375	2.82759	0.123979	0.33442	11	9	2	0.0654297	0.0654297
adhE_2--astD_3--cbiE--cbiT--ddrA_1--group_1648--group_1666--group_1863--group_1970--group_2986--group_311--group_3878--group_3879--group_42--group_462--group_4869--group_5063--group_5084--ilvI_1--menE--nei--pcpR_2--pduE_1--pduL--pduV--pduW--pgrR_2--rsxC_2--sxy--tsaR_3--ydcF--ydfK_2	------------------garK_2------------xylB_1--------------------------------	Aldehyde-alcohol dehydrogenase--N-succinylglutamate 5-semialdehyde dehydrogenase--Cobalt-precorrin-7 C(5)-methyltransferase--Cobalt-precorrin-6B C(15)-methyltransferase (decarboxylating)--Diol dehydratase-reactivating factor alpha subunit--hypothetical protein--hypothetical protein--hypothetical protein--ISNCY family transposase ISRor2--Glycerate 2-kinase--hypothetical protein--hypothetical prote…	82	145	3	15	96.4706	9.375	2.82759	0.123979	0.33442	1	1	1	1	1
adhE_3--ddrA--dgcT_1--group_1155--group_1158--group_1159--group_13506--group_1922--group_1927--group_1928--group_1929--group_2432--group_2436--group_2457--group_2466--group_3216--group_3224--group_3238--group_3240--group_3249--group_4268--group_4284--group_4286--group_4290--group_4292--group_5473--group_5486--group_5487--group_5494--group_5498--group_5504--group_5517--group_5519--group_5524--grou…	------------pduF----pduV--rsxC_2----ves------adhE_2--------cbiE------pduW--cbiT--------fliY_3------------menE------outN----nei--sxy--oxyL--ydcF--dcuR_1--dapA_2------------------	Aldehyde-alcohol dehydrogenase--Diol dehydratase-reactivating factor alpha subunit--hypothetical protein--hypothetical protein--hypothetical protein--hypothetical protein--Propanediol diffusion facilitator--hypothetical protein--Propanediol utilization protein PduV--Ion-translocating oxidoreductase complex subunit C--hypothetical protein--Protein Ves--hypothetical protein--hypothetical protein--A…	3	15	82	145	3.52941	90.625	0.353659	0.123979	0.33442	1	1	1	1	1
era_2		GTPase Era	13	13	72	147	15.2941	91.875	2.04167	0.12535	0.336858	20	10	11	0.823803	1
group_1551		hypothetical protein	13	13	72	147	15.2941	91.875	2.04167	0.12535	0.336858	23	13	13	0.677639	0.677639
group_7850		hypothetical protein	13	13	72	147	15.2941	91.875	2.04167	0.12535	0.336858	15	8	10	0.301758	1
group_551		hypothetical protein	21	26	64	134	24.7059	83.75	1.69111	0.125981	0.337943	36	19	19	0.867939	0.867939
group_262		hypothetical protein	37	53	48	107	43.5294	66.875	1.55621	0.126066	0.337943	53	27	32	0.168978	1
group_1917		hypothetical protein	17	47	68	113	20	70.625	0.601064	0.127815	0.338812	4	3	2	0.625	1
group_1431		hypothetical protein	28	37	57	123	32.9412	76.875	1.633	0.128008	0.338812	40	18	29	0.00642658	0.635828
group_10242		hypothetical protein	10	9	75	151	11.7647	94.375	2.23704	0.129711	0.338812	16	8	9	0.803619	1
group_13473		hypothetical protein	10	9	75	151	11.7647	94.375	2.23704	0.129711	0.338812	16	9	8	0.803619	1
group_1549		hypothetical protein	10	9	75	151	11.7647	94.375	2.23704	0.129711	0.338812	18	10	9	0.814529	1
group_4626		hypothetical protein	10	9	75	151	11.7647	94.375	2.23704	0.129711	0.338812	19	10	9	1	1
group_5684		hypothetical protein	10	9	75	151	11.7647	94.375	2.23704	0.129711	0.338812	15	8	7	1	1
group_5713		hypothetical protein	10	9	75	151	11.7647	94.375	2.23704	0.129711	0.338812	14	8	7	0.790527	1
group_14361		hypothetical protein	12	36	73	124	14.1176	77.5	0.56621	0.130261	0.338812	31	9	24	0.00332689	0.0294494
dgoK1_2		putative 2-dehydro-3-deoxygalactonokinase DgoK1	57	90	28	70	67.0588	43.75	1.58333	0.131578	0.338812	15	9	9	0.607239	0.607239
group_121		hypothetical protein	18	49	67	111	21.1765	69.375	0.60859	0.133006	0.338812	22	7	17	0.0169005	0.133801
group_3386		hypothetical protein	29	71	56	89	34.1176	55.625	0.649145	0.134267	0.338812	46	16	37	4.05604e-05	0.054076
group_220		hypothetical protein	17	20	68	140	20	87.5	1.75	0.135254	0.338812	28	15	16	0.571588	0.850554
group_1201		hypothetical protein	13	14	72	146	15.2941	91.25	1.88294	0.135902	0.338812	21	13	12	0.38331	0.663624
group_4511		hypothetical protein	13	14	72	146	15.2941	91.25	1.88294	0.135902	0.338812	16	10	10	0.454498	0.454498
group_647	xerC_1	Tyrosine recombinase XerC	13	14	72	146	15.2941	91.25	1.88294	0.135902	0.338812	20	10	12	0.503445	1
group_7573		hypothetical protein	13	14	72	146	15.2941	91.25	1.88294	0.135902	0.338812	21	13	12	0.38331	0.663624
grxA_2		hypothetical protein	13	14	72	146	15.2941	91.25	1.88294	0.135902	0.338812	23	13	13	0.677639	0.677639
intQ		Putative defective protein IntQ	13	14	72	146	15.2941	91.25	1.88294	0.135902	0.338812	22	12	11	0.831812	1
gatC		PTS system galactitol-specific EIIC component	43	64	42	96	50.5882	60	1.53571	0.136611	0.338812	29	15	19	0.136046	1
group_205	umuD_1	Protein UmuD	31	75	54	85	36.4706	53.125	0.650617	0.136747	0.338812	51	24	35	0.0109736	0.779768
group_5576		hypothetical protein	41	94	44	66	48.2353	41.25	0.654255	0.137898	0.338812	29	21	17	0.0241195	0.458258
group_1961		hypothetical protein	44	66	41	94	51.7647	58.75	1.52846	0.137898	0.338812	53	31	28	0.271679	0.783846
group_1135		hypothetical protein	42	63	43	97	49.4118	60.625	1.50388	0.138104	0.338812	50	28	28	0.479888	0.479888
group_19	umuC_1	Protein UmuC	33	79	52	81	38.8235	50.625	0.650682	0.138456	0.338812	51	25	34	0.0240929	1
group_190		IS6 family transposase IS26	52	81	33	79	61.1765	49.375	1.53685	0.138456	0.338812	52	30	29	0.33175	0.488456
parA--virB	--	Plasmid partition protein A--Virulence regulon transcriptional activator VirB	13	38	72	122	15.2941	76.25	0.579678	0.138484	0.338812	38	10	30	0.000471987	0.00509764
group_1962		hypothetical protein	43	65	42	95	50.5882	59.375	1.49634	0.139913	0.338812	53	30	28	0.410103	0.783846
group_1975		hypothetical protein	9	29	76	131	10.5882	81.875	0.534936	0.140251	0.338812	29	9	21	0.0241195	0.0614283
group_3374	ymoA	Modulating protein YmoA	9	29	76	131	10.5882	81.875	0.534936	0.140251	0.338812	28	7	23	0.000912234	0.012541
group_355		hypothetical protein	18	21	67	139	21.1765	86.875	1.77825	0.141224	0.338812	31	16	18	0.47313	1
group_185		hypothetical protein	33	78	52	82	38.8235	51.25	0.66716	0.141349	0.338812	53	26	35	0.0270083	1
yedK_2		SOS response-associated protein YedK	36	84	49	76	42.3529	47.5	0.664723	0.141469	0.338812	49	26	30	0.152408	0.77545
group_138		hypothetical protein	50	78	35	82	58.8235	51.25	1.50183	0.141617	0.338812	54	36	26	0.0198343	0.891923
group_956		IS3 family transposase ISKpn1	50	78	35	82	58.8235	51.25	1.50183	0.141617	0.338812	24	16	13	0.15159	0.83882
group_1203		hypothetical protein	20	53	65	107	23.5294	66.875	0.62119	0.142525	0.338812	40	16	30	0.00222143	0.268187
group_549		hypothetical protein	31	43	54	117	36.4706	73.125	1.56202	0.143874	0.338812	31	18	20	0.149613	0.47313
group_903		hypothetical protein	31	43	54	117	36.4706	73.125	1.56202	0.143874	0.338812	45	23	27	0.232693	1
group_4382		hypothetical protein	30	42	55	118	35.2941	73.75	1.53247	0.143965	0.338812	30	16	16	0.855536	0.855536
group_70		hypothetical protein	30	42	55	118	35.2941	73.75	1.53247	0.143965	0.338812	47	26	27	0.381693	0.560065
group_14125		hypothetical protein	14	15	71	145	16.4706	90.625	1.9061	0.144429	0.338812	23	14	13	0.404873	0.677639
group_1427		hypothetical protein	14	15	71	145	16.4706	90.625	1.9061	0.144429	0.338812	26	12	14	0.845019	0.845019
group_1517		hypothetical protein	14	15	71	145	16.4706	90.625	1.9061	0.144429	0.338812	22	11	13	0.523467	1
group_326		hypothetical protein	14	15	71	145	16.4706	90.625	1.9061	0.144429	0.338812	26	13	15	0.557197	1
group_3440		hypothetical protein	14	15	71	145	16.4706	90.625	1.9061	0.144429	0.338812	25	14	13	0.690038	1
group_2046		hypothetical protein	7	6	78	154	8.23529	96.25	2.30342	0.146059	0.338812	11	6	6	1	1
group_3175	arsA_1	Arsenical pump-driving ATPase	7	6	78	154	8.23529	96.25	2.30342	0.146059	0.338812	11	6	5	1	1
group_1550--group_4573	klcA_1--	Antirestriction protein KlcA--hypothetical protein	7	6	78	154	8.23529	96.25	2.30342	0.146059	0.338812	10	4	6	0.753906	0.753906
group_13970--group_5641	--	hypothetical protein--hypothetical protein	7	6	78	154	8.23529	96.25	2.30342	0.146059	0.338812	5	5	1	0.0625	0.375
group_5690		hypothetical protein	7	6	78	154	8.23529	96.25	2.30342	0.146059	0.338812	6	5	4	0.21875	0.6875
group_3437--group_5675--group_7591	----	hypothetical protein--hypothetical protein--hypothetical protein	7	6	78	154	8.23529	96.25	2.30342	0.146059	0.338812	9	4	5	1	1
group_7816	virB	Virulence regulon transcriptional activator VirB	7	6	78	154	8.23529	96.25	2.30342	0.146059	0.338812	13	7	6	1	1
group_8061		hypothetical protein	7	6	78	154	8.23529	96.25	2.30342	0.146059	0.338812	6	3	5	0.21875	1
group_9854		hypothetical protein	7	6	78	154	8.23529	96.25	2.30342	0.146059	0.338812	10	6	6	0.753906	0.753906
dsbC_2		Thiol:disulfide interchange protein DsbC	10	10	75	150	11.7647	93.75	2	0.146726	0.338812	19	10	10	1	1
gmm		GDP-mannose mannosyl hydrolase	10	10	75	150	11.7647	93.75	2	0.146726	0.338812	17	9	8	1	1
group_1219		hypothetical protein	10	10	75	150	11.7647	93.75	2	0.146726	0.338812	16	7	9	0.803619	0.803619
group_14725		hypothetical protein	10	10	75	150	11.7647	93.75	2	0.146726	0.338812	19	9	10	1	1
group_404		hypothetical protein	10	10	75	150	11.7647	93.75	2	0.146726	0.338812	17	8	10	0.629059	1
group_10948--group_10951--group_1562--group_16685--group_2647--group_2648--group_2649--group_2650--group_3489--group_4627--group_4628--group_4629--group_5988	------------------------	hypothetical protein--hypothetical protein--hypothetical protein--hypothetical protein--hypothetical protein--hypothetical protein--hypothetical protein--hypothetical protein--hypothetical protein--hypothetical protein--hypothetical protein--hypothetical protein--hypothetical protein	10	10	75	150	11.7647	93.75	2	0.146726	0.338812	19	10	9	1	1
group_9481		hypothetical protein	10	10	75	150	11.7647	93.75	2	0.146726	0.338812	12	7	9	0.145996	0.774414
group_13621		hypothetical protein	2	12	83	148	2.35294	92.5	0.297189	0.147308	0.338812	5	2	5	0.0625	1
group_4688	bluF_1	Blue light- and temperature-regulated antirepressor BluF	2	12	83	148	2.35294	92.5	0.297189	0.147308	0.338812	12	2	10	0.0385742	0.0385742
group_645		hypothetical protein	2	12	83	148	2.35294	92.5	0.297189	0.147308	0.338812	10	2	9	0.0214844	0.109375
group_10573--group_4569--group_5893--group_7881--nicS_2--ydiF	exuT_3----fabG_11------	Hexuronate transporter--hypothetical protein--3-oxoacyl-[acyl-carrier-protein] reductase FabG--hypothetical protein--HTH-type transcriptional repressor NicS--Acetate CoA-transferase YdiF	2	12	83	148	2.35294	92.5	0.297189	0.147308	0.338812	5	2	5	0.0625	1
ampG_2--COQ5--dhbE--dltA--group_13313--group_6750--group_9256--irtA--mbtI--pikAV	------------------	Anhydromuropeptide permease--2-methoxy-6-polyprenyl-1,4-benzoquinol methylase, mitochondrial--2,3-dihydroxybenzoate-AMP ligase--D-alanine--D-alanyl carrier protein ligase--Putative multidrug export ATP-binding/permease protein--hypothetical protein--hypothetical protein--Iron import ATP-binding/permease protein IrtA--Salicylate synthase--Thioesterase PikA5	18	22	67	138	21.1765	86.25	1.68521	0.148572	0.338812	28	14	18	0.184933	1
group_9		IS3 family transposase ISYps8	53	115	32	45	62.3529	28.125	0.648098	0.148592	0.338812	35	20	21	0.310505	0.49956
clpV1		Protein ClpV1	81	143	4	17	95.2941	10.625	2.40734	0.151324	0.338812	10	7	4	0.34375	0.753906
group_2		hypothetical protein	81	143	4	17	95.2941	10.625	2.40734	0.151324	0.338812	8	6	4	0.289062	1
hcpA_2		Major exported protein	81	143	4	17	95.2941	10.625	2.40734	0.151324	0.338812	10	7	4	0.34375	0.753906
fimG_1--group_2442--lpfA_1	--mrkD_1--	Protein FimG--Fimbria adhesin protein--putative major fimbrial subunit LpfA	10	31	75	129	11.7647	80.625	0.554839	0.15198	0.338812	13	9	8	0.266846	0.581055
yhdJ		DNA adenine methyltransferase YhdJ	22	56	63	104	25.8824	65	0.648526	0.152883	0.338812	42	16	32	0.000940674	0.164149
group_123		hypothetical protein	19	23	66	137	22.3529	85.625	1.71476	0.153467	0.338812	21	13	12	0.38331	0.663624
group_395		hypothetical protein	19	23	66	137	22.3529	85.625	1.71476	0.153467	0.338812	33	17	19	0.48685	1
dmlR_7--group_240	--	HTH-type transcriptional regulator DmlR--hypothetical protein	70	118	15	42	82.3529	26.25	1.66102	0.15363	0.338812	25	17	13	0.107752	1
dgoA_1--dgoK1_1--dgoT_2--lutR	------	2-dehydro-3-deoxy-6-phosphogalactonate aldolase--putative 2-dehydro-3-deoxygalactonokinase DgoK1--D-galactonate transporter--HTH-type transcriptional regulator LutR	70	118	15	42	82.3529	26.25	1.66102	0.15363	0.338812	3	1	3	0.25	1
dap--group_7311--group_9600	----	D-aminopeptidase--hypothetical protein--hypothetical protein	15	42	70	118	17.6471	73.75	0.602041	0.15363	0.338812	5	4	2	0.375	1
nifK_1		Nitrogenase molybdenum-iron protein beta chain	15	42	70	118	17.6471	73.75	0.602041	0.15363	0.338812	5	3	4	0.375	1
group_393		hypothetical protein	25	33	60	127	29.4118	79.375	1.60354	0.155006	0.338812	38	21	23	0.255875	0.627103
group_1190		hypothetical protein	14	16	71	144	16.4706	90	1.77465	0.155172	0.338812	22	14	10	0.286279	0.831812
group_1212		hypothetical protein	14	16	71	144	16.4706	90	1.77465	0.155172	0.338812	25	11	15	0.424356	0.690038
group_2487		hypothetical protein	14	16	71	144	16.4706	90	1.77465	0.155172	0.338812	22	13	11	0.523467	1
group_2526		hypothetical protein	14	16	71	144	16.4706	90	1.77465	0.155172	0.338812	23	13	12	0.677639	1
group_557		hypothetical protein	14	16	71	144	16.4706	90	1.77465	0.155172	0.338812	26	11	15	0.557197	0.557197
group_10044--group_2565--group_2567--group_658	------	hypothetical protein--hypothetical protein--hypothetical protein--hypothetical protein	14	16	71	144	16.4706	90	1.77465	0.155172	0.338812	23	11	14	0.404873	1
dnaE1--group_14090--group_14091--group_14092--group_14093--group_14094--group_14095--group_14096--group_14097--group_14098--group_14099--group_14100--group_14101--group_14102--group_14103--group_14104--group_14105--group_14107--group_14108--group_14109--group_14110--group_14122--group_14124--group_14126--group_14132--group_14133--group_15781--group_1986--group_2548--group_2551--group_2552--group_…	--------------------------------------noc--------------------------------------------------------------------------	DNA polymerase III subunit alpha--hypothetical protein--hypothetical protein--hypothetical protein--hypothetical protein--hypothetical protein--hypothetical protein--hypothetical protein--hypothetical protein--hypothetical protein--hypothetical protein--hypothetical protein--hypothetical protein--hypothetical protein--hypothetical protein--hypothetical protein--hypothetical protein--hypothetical …	14	16	71	144	16.4706	90	1.77465	0.155172	0.338812	24	14	14	0.541256	0.541256
group_342		hypothetical protein	62	102	23	58	72.9412	36.25	1.53282	0.156288	0.340906	24	17	15	0.0639147	0.307456
group_10248		hypothetical protein	11	11	74	149	12.9412	93.125	2.01351	0.157389	0.341246	21	10	11	1	1
group_1231		hypothetical protein	11	11	74	149	12.9412	93.125	2.01351	0.157389	0.341246	11	9	4	0.0654297	0.548828
group_16725		putative HTH-type transcriptional regulator	11	11	74	149	12.9412	93.125	2.01351	0.157389	0.341246	19	9	10	1	1
group_4376		hypothetical protein	11	11	74	149	12.9412	93.125	2.01351	0.157389	0.341246	10	9	2	0.0214844	0.109375
group_4418		hypothetical protein	11	11	74	149	12.9412	93.125	2.01351	0.157389	0.341246	11	8	4	0.226562	0.548828
polC		DNA polymerase III PolC-type	11	11	74	149	12.9412	93.125	2.01351	0.157389	0.341246	18	11	10	0.480682	0.814529
group_666		hypothetical protein	7	24	78	136	8.23529	85	0.508547	0.159137	0.342007	15	6	12	0.0351562	0.607239
group_10039		hypothetical protein	8	7	77	153	9.41176	95.625	2.27087	0.160146	0.342007	12	6	7	0.774414	1
group_10041		hypothetical protein	8	7	77	153	9.41176	95.625	2.27087	0.160146	0.342007	12	6	6	1	1
group_7547	shlB_2	Hemolysin transporter protein ShlB	8	7	77	153	9.41176	95.625	2.27087	0.160146	0.342007	10	5	5	1	1
group_8195		hypothetical protein	8	7	77	153	9.41176	95.625	2.27087	0.160146	0.342007	11	8	6	0.226562	1
bglF_3--group_10479--group_10480--group_10481--group_15272--group_15273--group_15275--group_15277--hcaB_3--yhhX_1	--bglH_1--iolU_2----ydhP_2--licT--pgrR_1--ydfG_2----	PTS system beta-glucoside-specific EIIBCA component--Aryl-phospho-beta-D-glucosidase BglH--scyllo-inositol 2-dehydrogenase (NADP(+)) IolU--hypothetical protein--Inner membrane transport protein YdhP--Transcription antiterminator LicT--HTH-type transcriptional regulator PgrR--NADP-dependent 3-hydroxy acid dehydrogenase YdfG--hypothetical protein--putative oxidoreductase YhhX	8	7	77	153	9.41176	95.625	2.27087	0.160146	0.342007	6	4	4	0.6875	0.6875
yfkN		Trifunctional nucleotide phosphoesterase protein YfkN	69	116	16	44	81.1765	27.5	1.63578	0.160582	0.342007	2	1	2	0.5	1
group_7373	eamB	Cysteine/O-acetylserine efflux protein	16	44	69	116	18.8235	72.5	0.611331	0.160582	0.342007	4	4	1	0.125	0.625
papC_2		Tn3 family transposase ISEc63	16	44	69	116	18.8235	72.5	0.611331	0.160582	0.342007	46	15	34	0.00164149	0.0258961
group_781		hypothetical protein	26	35	59	125	30.5882	78.125	1.57385	0.16239	0.345517	41	20	24	0.348889	1
ddrA_2		Diol dehydratase-reactivating factor alpha subunit	74	127	11	33	87.0588	20.625	1.74803	0.163017	0.346511	9	5	8	0.0390625	1
group_5463		hypothetical protein	17	46	68	114	20	71.25	0.619565	0.167142	0.351826	3	3	1	0.25	1
atzF--ddl--group_5485--group_7320--group_7322--nrtD_2	----------	Allophanate hydrolase--D-alanine--D-alanine ligase--hypothetical protein--hypothetical protein--hypothetical protein--Nitrate import ATP-binding protein NrtD	17	46	68	114	20	71.25	0.619565	0.167142	0.351826	3	3	1	0.25	1
group_9608--srkA_1	fabG_1--	3-oxoacyl-[acyl-carrier-protein] reductase FabG--Stress response kinase A	17	46	68	114	20	71.25	0.619565	0.167142	0.351826	19	11	13	0.167068	0.647606
group_2126		hypothetical protein	68	114	17	46	80	28.75	1.61404	0.167142	0.351826	3	1	3	0.25	1
smc_1		hypothetical protein	28	68	57	92	32.9412	57.5	0.664603	0.169682	0.356826	48	24	32	0.0293049	1
opuE		Osmoregulated proline transporter OpuE	56	90	29	70	65.8824	43.75	1.50192	0.171669	0.360655	15	9	9	0.607239	0.607239
group_1501		hypothetical protein	20	26	65	134	23.5294	83.75	1.5858	0.173001	0.361422	11	8	8	0.226562	0.226562
group_1514		hypothetical protein	15	18	70	142	17.6471	88.75	1.69048	0.173139	0.361422	24	13	13	0.83882	0.83882
group_13397		hypothetical protein	73	125	12	35	85.8824	21.875	1.70333	0.173395	0.361422	7	4	6	0.125	1
group_7432		hypothetical protein	73	125	12	35	85.8824	21.875	1.70333	0.173395	0.361422	18	14	8	0.0308838	0.814529
group_3245		hypothetical protein	12	35	73	125	14.1176	78.125	0.587084	0.173395	0.361422	17	9	15	0.00234985	1
group_1670		hypothetical protein	55	88	30	72	64.7059	45	1.5	0.173436	0.361422	29	19	15	0.136046	1
group_405		hypothetical protein	11	12	74	148	12.9412	92.5	1.83333	0.174037	0.361422	19	10	10	1	1
group_7482		hypothetical protein	11	12	74	148	12.9412	92.5	1.83333	0.174037	0.361422	16	9	8	0.803619	1
fcl--gmd--group_4601--wcaJ	------	GDP-L-fucose synthase--GDP-mannose 4,6-dehydratase--hypothetical protein--UDP-glucose:undecaprenyl-phosphate glucose-1-phosphate transferase	11	12	74	148	12.9412	92.5	1.83333	0.174037	0.361422	19	10	10	1	1
group_304		hypothetical protein	54	86	31	74	63.5294	46.25	1.49887	0.174985	0.361654	23	17	13	0.0346897	0.677639
pemI--pemK	--	Antitoxin PemI--Endoribonuclease PemK	18	47	67	113	21.1765	70.625	0.645919	0.175399	0.361654	18	9	11	0.480682	1
group_2788		hypothetical protein	67	113	18	47	78.8235	29.375	1.54818	0.175399	0.361654	5	2	4	0.375	1
group_905		hypothetical protein	21	27	64	133	24.7059	83.125	1.61632	0.175866	0.361654	38	19	22	0.417692	1
rayT		REP-associated tyrosine transposase	55	89	30	71	64.7059	44.375	1.46255	0.176095	0.361654	29	20	14	0.0614283	1
group_1770		hypothetical protein	80	141	5	19	94.1176	11.875	2.15603	0.176186	0.361654	6	5	3	0.21875	1
group_3157		IS1595 family transposase ISBsp7	80	141	5	19	94.1176	11.875	2.15603	0.176186	0.361654	6	4	3	0.6875	1
fabG_11		3-oxoacyl-[acyl-carrier-protein] reductase FabG	5	19	80	141	5.88235	88.125	0.463816	0.176186	0.361654	22	5	18	0.00434351	0.0169005
group_9802		hypothetical protein	5	19	80	141	5.88235	88.125	0.463816	0.176186	0.361654	7	3	5	0.453125	1
garP_1--group_4377	--	putative galactarate transporter--Hydroxypyruvate reductase	53	84	32	76	62.3529	47.5	1.49851	0.176319	0.361654	31	22	21	0.0294494	0.0707555
group_81		hypothetical protein	32	76	53	84	37.6471	52.5	0.667329	0.176319	0.361654	53	25	35	0.0270083	0.783846
group_13322		hypothetical protein	16	19	69	141	18.8235	88.125	1.72082	0.178776	0.365015	8	7	4	0.0703125	1
group_7238		hypothetical protein	66	110	19	50	77.6471	31.25	1.57895	0.179143	0.365015	7	5	3	0.453125	1
group_620		hypothetical protein	19	50	66	110	22.3529	68.75	0.633333	0.179143	0.365015	48	18	35	0.00208811	0.111403
group_50		hypothetical protein	34	79	51	81	40	50.625	0.683544	0.179479	0.365015	54	27	35	0.0402236	1
group_14054		hypothetical protein	47	73	38	87	55.2941	54.375	1.47404	0.179553	0.365015	37	26	19	0.0200739	1
glgA_2		hypothetical protein	48	75	37	85	56.4706	53.125	1.47027	0.179843	0.365015	45	27	24	0.232693	0.765992
group_5566	gntR_1	HTH-type transcriptional regulator GntR	19	49	66	111	22.3529	69.375	0.652134	0.180737	0.365015	14	6	11	0.057373	0.790527
intS_2		Prophage integrase IntS	29	41	56	119	34.1176	74.375	1.50305	0.182186	0.365015	31	18	17	0.47313	0.7201
dan--group_614--hexR_4--tdcF	------	D-aminoacylase--D-threonine aldolase--HTH-type transcriptional regulator HexR--Putative reactive intermediate deaminase TdcF	72	123	13	37	84.7059	23.125	1.66604	0.183148	0.365015	2	2	2	0.5	0.5
group_294		IS66 family transposase ISKox1	13	37	72	123	15.2941	76.875	0.600225	0.183148	0.365015	37	11	29	0.000752897	0.0200739
group_1503		hypothetical protein	20	52	65	108	23.5294	67.5	0.639053	0.184614	0.365015	41	17	30	0.004324	0.348889
group_7379		hypothetical protein	20	51	65	109	23.5294	68.125	0.657617	0.185739	0.365015	6	5	3	0.21875	1
glgC_2		Glucose-1-phosphate adenylyltransferase	3	14	82	146	3.52941	91.25	0.381533	0.186047	0.365015	12	2	10	0.0385742	0.0385742
group_13529		hypothetical protein	3	14	82	146	3.52941	91.25	0.381533	0.186047	0.365015	5	3	3	1	1
group_3217--group_7312	--	hypothetical protein--hypothetical protein	3	14	82	146	3.52941	91.25	0.381533	0.186047	0.365015	2	2	1	0.5	1
group_5490--group_7339	--	hypothetical protein--hypothetical protein	3	14	82	146	3.52941	91.25	0.381533	0.186047	0.365015	2	2	1	0.5	1
group_7362--group_9638--hypBA1	yicJ_2--rhaR_4--	Inner membrane symporter YicJ--HTH-type transcriptional activator RhaR--Non-reducing end beta-L-arabinofuranosidase	3	14	82	146	3.52941	91.25	0.381533	0.186047	0.365015	4	3	2	0.625	1
lacA		Galactoside O-acetyltransferase	3	14	82	146	3.52941	91.25	0.381533	0.186047	0.365015	5	3	4	0.375	1
rep_1		ATP-dependent DNA helicase Rep	3	14	82	146	3.52941	91.25	0.381533	0.186047	0.365015	10	3	8	0.109375	0.34375
srlA_2--srlB_3	--	PTS system glucitol/sorbitol-specific EIIC component--PTS system glucitol/sorbitol-specific EIIA component	3	14	82	146	3.52941	91.25	0.381533	0.186047	0.365015	13	3	11	0.0224609	0.0922852
fimA		Type-1 fimbrial protein, A chain	82	146	3	14	96.4706	8.75	2.621	0.186047	0.365015	3	2	3	0.25	1
group_1778		hypothetical protein	82	146	3	14	96.4706	8.75	2.621	0.186047	0.365015	2	1	2	0.5	1
group_2379		hypothetical protein	82	146	3	14	96.4706	8.75	2.621	0.186047	0.365015	4	3	3	0.625	0.625
group_429		hypothetical protein	82	146	3	14	96.4706	8.75	2.621	0.186047	0.365015	2	1	2	0.5	1
eutB_1--eutC_1--eutD--eutK--eutL--eutM--eutN--eutQ--eutS--ftsA_1--group_2508--group_3972--group_5210--group_949--mdh_1--proA_1	------------------------------	Ethanolamine ammonia-lyase heavy chain--Ethanolamine ammonia-lyase light chain--Ethanolamine utilization protein EutD--Ethanolamine utilization protein EutK--Ethanolamine utilization protein EutL--Ethanolamine utilization protein EutM--Ethanolamine utilization protein EutN--Ethanolamine utilization protein EutQ--Ethanolamine utilization protein EutS--Cell division protein FtsA--hypothetical prote…	82	146	3	14	96.4706	8.75	2.621	0.186047	0.365015	2	1	2	0.5	1
group_15795		hypothetical protein	8	8	77	152	9.41176	95	1.97403	0.187462	0.365146	13	8	7	0.581055	1
group_2002		hypothetical protein	8	8	77	152	9.41176	95	1.97403	0.187462	0.365146	14	8	8	0.790527	0.790527
group_2900		hypothetical protein	8	8	77	152	9.41176	95	1.97403	0.187462	0.365146	8	6	5	0.289062	0.726562
hns_2		DNA-binding protein H-NS	8	8	77	152	9.41176	95	1.97403	0.187462	0.365146	15	8	8	1	1
apsI--csbX_3--group_14427--murR_1	----rbsK_1--	D-apiose isomerase--Alpha-ketoglutarate permease--Ribokinase--HTH-type transcriptional regulator MurR	8	8	77	152	9.41176	95	1.97403	0.187462	0.365146	6	4	4	0.6875	0.6875
group_14328--group_5689	#NAME?	hypothetical protein--hypothetical protein	16	20	69	140	18.8235	87.5	1.62319	0.189858	0.367271	22	12	12	0.831812	0.831812
cynR_6--fumB_2--group_15262--group_7852--yjiE_2	----ttdA--sdcS--	HTH-type transcriptional regulator CynR--Fumarate hydratase class I, anaerobic--L(+)-tartrate dehydratase subunit alpha--Sodium-dependent dicarboxylate transporter SdcS--HTH-type transcriptional regulator YjiE	16	20	69	140	18.8235	87.5	1.62319	0.189858	0.367271	17	11	11	0.332306	0.332306
group_1477		hypothetical protein	9	28	76	132	10.5882	82.5	0.558271	0.190079	0.367271	12	7	7	0.774414	0.774414
group_4435		hypothetical protein	21	53	64	107	24.7059	66.875	0.662441	0.190418	0.367271	42	18	31	0.00288725	0.440799
group_1779--group_3897	#NAME?	Beta-xylosidase--Inner membrane symporter YicJ	64	107	21	53	75.2941	33.125	1.50957	0.190418	0.367271	13	10	7	0.0922852	1
group_5860		hypothetical protein	14	39	71	121	16.4706	75.625	0.611773	0.192311	0.367333	32	12	26	0.000535053	0.215327
csgA		hypothetical protein	71	121	14	39	83.5294	24.375	1.63459	0.192311	0.367333	6	5	3	0.21875	1
frcA		Fructose import ATP-binding protein FrcA	71	121	14	39	83.5294	24.375	1.63459	0.192311	0.367333	23	16	12	0.0931396	1
group_5681		hypothetical protein	17	21	68	139	20	86.875	1.65476	0.194167	0.367333	31	15	17	0.7201	1
group_10683		hypothetical protein	9	9	76	151	10.5882	94.375	1.98684	0.198401	0.367333	16	9	9	0.803619	0.803619
group_109		hypothetical protein	9	9	76	151	10.5882	94.375	1.98684	0.198401	0.367333	7	6	3	0.125	1
group_1619		hypothetical protein	9	9	76	151	10.5882	94.375	1.98684	0.198401	0.367333	11	8	4	0.226562	0.548828
group_2604		hypothetical protein	9	9	76	151	10.5882	94.375	1.98684	0.198401	0.367333	18	9	9	1	1
group_5625		hypothetical protein	6	21	79	139	7.05882	86.875	0.502712	0.198763	0.367333	16	4	12	0.0768127	0.0768127
citA_2--citB_2--citC--citD--citE--citF--citG_2--citS	--------------	Sensor histidine kinase CitA--Transcriptional regulatory protein CitB--[Citrate [pro-3S]-lyase] ligase--Citrate lyase acyl carrier protein--Citrate lyase subunit beta--Citrate lyase alpha chain--2-(5''-triphosphoribosyl)-3'-dephosphocoenzyme-A synthase--Citrate-sodium symporter	53	113	32	47	62.3529	29.375	0.688883	0.198765	0.367333	30	18	22	0.0161248	0.361595
group_173		IS3 family transposase ISEcl1	32	47	53	113	37.6471	70.625	1.45163	0.198765	0.367333	45	22	29	0.0724543	1
group_14374		hypothetical protein	12	14	73	146	14.1176	91.25	1.71429	0.198913	0.367333	18	10	11	0.480682	0.814529
group_2005		hypothetical protein	12	14	73	146	14.1176	91.25	1.71429	0.198913	0.367333	22	12	11	0.831812	1
group_2566		hypothetical protein	12	14	73	146	14.1176	91.25	1.71429	0.198913	0.367333	20	9	13	0.263176	0.823803
group_14114--group_5664--group_9928	----	hypothetical protein--hypothetical protein--hypothetical protein	12	14	73	146	14.1176	91.25	1.71429	0.198913	0.367333	21	12	12	0.663624	0.663624
group_2594		hypothetical protein	33	48	52	112	38.8235	70	1.48077	0.199067	0.367333	48	25	28	0.312327	0.885433
group_5476		hypothetical protein	15	41	70	119	17.6471	74.375	0.621951	0.200918	0.367333	4	4	2	0.125	1
czcA--group_5479--macA_2--phoB_1	--sasA_2----	Cobalt-zinc-cadmium resistance protein CzcA--Adaptive-response sensory-kinase SasA--Macrolide export protein MacA--Phosphate regulon transcriptional regulatory protein PhoB	15	41	70	119	17.6471	74.375	0.621951	0.200918	0.367333	4	4	2	0.125	1
pulS		Pullulanase secretion protein PulS	15	41	70	119	17.6471	74.375	0.621951	0.200918	0.367333	5	3	4	0.375	1
frbC--group_13581--group_3277--group_4323--group_4654--group_5557--group_7395--group_9660--group_9661--nifA--nifB--nifD_1--nifF--nifH--nifK_2--nifL--nifW--surA_1	--------por_2----nifD_1----------------------	2-phosphonomethylmalate synthase--hypothetical protein--hypothetical protein--hypothetical protein--Pyruvate:ferredoxin oxidoreductase--hypothetical protein--Nitrogenase molybdenum-iron protein alpha chain--hypothetical protein--hypothetical protein--Nif-specific regulatory protein--FeMo cofactor biosynthesis protein NifB--Nitrogenase molybdenum-iron protein alpha chain--Flavodoxin 2--Nitrogenase…	15	41	70	119	17.6471	74.375	0.621951	0.200918	0.367333	4	3	3	0.625	0.625
dctM--group_1926--siaQ	----	C4-dicarboxylate TRAP transporter large permease protein DctM--Solute-binding protein--Sialic acid TRAP transporter small permease protein SiaQ	15	40	70	120	17.6471	75	0.642857	0.202606	0.367333	16	11	12	0.0768127	0.210114
elfC_1--group_2441	#NAME?	putative outer membrane usher protein ElfC--Chaperone protein FimC	10	30	75	130	11.7647	81.25	0.577778	0.203923	0.367333	13	9	7	0.266846	1
group_7319--iprA_3	iprA_2--	Inhibitor of hydrogen peroxide resistance--Inhibitor of hydrogen peroxide resistance	10	30	75	130	11.7647	81.25	0.577778	0.203923	0.367333	14	9	8	0.42395	0.790527
group_7477--syrM1_1	--	hypothetical protein--HTH-type transcriptional regulator SyrM 1	10	30	75	130	11.7647	81.25	0.577778	0.203923	0.367333	15	7	12	0.0351562	1
fyuA		Pesticin receptor	17	22	68	138	20	86.25	1.56818	0.205404	0.367333	27	13	19	0.052239	1
group_195		hypothetical protein	17	22	68	138	20	86.25	1.56818	0.205404	0.367333	29	16	18	0.264931	0.711071
group_556		hypothetical protein	17	22	68	138	20	86.25	1.56818	0.205404	0.367333	30	15	17	0.584665	1
group_776		hypothetical protein	17	22	68	138	20	86.25	1.56818	0.205404	0.367333	32	15	18	0.596615	0.86005
group_9758		hypothetical protein	17	22	68	138	20	86.25	1.56818	0.205404	0.367333	31	16	16	1	1
traS		Protein TraS	17	22	68	138	20	86.25	1.56818	0.205404	0.367333	30	14	16	0.855536	0.855536
aatA--gdhA_3--glnH_4--gltJ_3--group_13992--group_13995--group_7540--pxpA_2--pxpB_2--pxpC_2--ribN--ydfG_3	----------glnP_3------------	Aspartate/prephenate aminotransferase--Glutamate dehydrogenase--ABC transporter glutamine-binding protein GlnH--Glutamate/aspartate import permease protein GltJ--hypothetical protein--putative glutamine ABC transporter permease protein GlnP--hypothetical protein--5-oxoprolinase subunit A--5-oxoprolinase subunit B--5-oxoprolinase subunit C--Riboflavin transporter--NADP-dependent 3-hydroxy acid deh…	17	22	68	138	20	86.25	1.56818	0.205404	0.367333	11	9	8	0.0654297	0.226562
group_2550		hypothetical protein	13	15	72	145	15.2941	90.625	1.74537	0.205543	0.367333	23	13	13	0.677639	0.677639
group_2568		hypothetical protein	13	15	72	145	15.2941	90.625	1.74537	0.205543	0.367333	21	10	13	0.38331	1
group_3344		hypothetical protein	13	15	72	145	15.2941	90.625	1.74537	0.205543	0.367333	23	13	13	0.677639	0.677639
group_2547--group_5659	--	hypothetical protein--hypothetical protein	13	15	72	145	15.2941	90.625	1.74537	0.205543	0.367333	22	13	13	0.523467	0.523467
group_5662--group_7572	--	hypothetical protein--hypothetical protein	13	15	72	145	15.2941	90.625	1.74537	0.205543	0.367333	22	13	12	0.523467	0.831812
group_10681--group_10682--group_7952	----	hypothetical protein--hypothetical protein--hypothetical protein	13	15	72	145	15.2941	90.625	1.74537	0.205543	0.367333	23	13	14	0.404873	0.677639
group_962		hypothetical protein	13	15	72	145	15.2941	90.625	1.74537	0.205543	0.367333	22	11	12	0.831812	1
rnhA_2		Ribonuclease HI	13	15	72	145	15.2941	90.625	1.74537	0.205543	0.367333	22	13	13	0.523467	0.523467
shlB_2		Hemolysin transporter protein ShlB	13	15	72	145	15.2941	90.625	1.74537	0.205543	0.367333	11	9	4	0.0654297	0.548828
group_760		hypothetical protein	25	61	60	99	29.4118	61.875	0.67623	0.206133	0.368083	47	20	34	0.00308768	0.381693
group_10		hypothetical protein	34	51	51	109	40	68.125	1.42484	0.208215	0.371495	41	24	27	0.0595839	0.348889
group_5449		hypothetical protein	69	117	16	43	81.1765	26.875	1.58494	0.208999	0.371974	4	3	2	0.625	1
group_6844--group_833	--	hypothetical protein--hypothetical protein	16	43	69	117	18.8235	73.125	0.63094	0.208999	0.371974	37	14	27	0.00763208	0.187742
group_3679		hypothetical protein	16	42	69	118	18.8235	73.75	0.651484	0.210127	0.373061	36	14	26	0.011331	0.242985
group_12292--group_834	--	hypothetical protein--hypothetical protein	16	42	69	118	18.8235	73.75	0.651484	0.210127	0.373061	36	14	26	0.011331	0.242985
klcA_2		Antirestriction protein KlcA	26	62	59	98	30.5882	61.25	0.696555	0.212146	0.376337	48	21	33	0.0132833	0.470879
dgdA--group_13492--group_13493	#NAME?	2,2-dialkylglycine decarboxylase--hypothetical protein--Glycerol-3-phosphate regulon repressor	17	45	68	115	20	71.875	0.638889	0.216585	0.379851	18	11	12	0.237885	0.480682
group_1154--group_2445--group_7323	#NAME?	hypothetical protein--hypothetical protein--HTH-type transcriptional regulator DmlR	17	45	68	115	20	71.875	0.638889	0.216585	0.379851	4	4	1	0.125	0.625
dhaB--glpF_1--group_433--pduD_2--pduE_2	--------	Glycerol dehydratase large subunit--Glycerol uptake facilitator protein--hypothetical protein--Propanediol dehydratase medium subunit--Propanediol dehydratase small subunit	74	128	11	32	87.0588	20	1.68182	0.216793	0.379851	8	4	8	0.0078125	1
group_5512--kipR--ligK--pdxB_2	ttuB_3------	Putative tartrate transporter--HTH-type transcriptional regulator KipR--4-carboxy-4-hydroxy-2-oxoadipate aldolase--Formate dehydrogenase, mitochondrial	11	32	74	128	12.9412	80	0.594595	0.216793	0.379851	8	8	3	0.0078125	0.726562
group_1818		hypothetical protein	57	94	28	66	67.0588	41.25	1.42933	0.216933	0.379851	20	16	11	0.0118179	0.823803
group_4447		hypothetical protein	38	58	47	102	44.7059	63.75	1.42186	0.217301	0.380189	29	21	17	0.0241195	0.458258
group_5364		hypothetical protein	74	129	11	31	87.0588	19.375	1.61663	0.218635	0.38175	2	1	1	1	1
group_1480		hypothetical protein	11	31	74	129	12.9412	80.625	0.61857	0.218635	0.38175	26	11	17	0.168638	0.557197
group_1555		hypothetical protein	7	23	78	137	8.23529	85.625	0.53456	0.219287	0.38175	23	6	18	0.010622	0.0346897
hin		DNA-invertase hin	45	99	40	61	52.9412	38.125	0.693182	0.219704	0.38175	51	28	30	0.262438	0.575849
fliY_2		L-cystine-binding protein FliY	81	144	4	16	95.2941	10	2.25	0.219808	0.38175	3	2	2	1	1
group_486		hypothetical protein	81	144	4	16	95.2941	10	2.25	0.219808	0.38175	3	2	2	1	1
group_2599		hypothetical protein	4	16	81	144	4.70588	90	0.444444	0.219808	0.38175	16	4	13	0.0212708	0.0768127
repB_2		RepFIB replication protein A	4	16	81	144	4.70588	90	0.444444	0.219808	0.38175	18	4	15	0.00753784	0.0308838
srlE_2		PTS system glucitol/sorbitol-specific EIIB component	4	16	81	144	4.70588	90	0.444444	0.219808	0.38175	15	4	12	0.0351562	0.118469
cynR_3--group_1282	--	HTH-type transcriptional regulator CynR--hypothetical protein	81	145	4	15	95.2941	9.375	2.09483	0.220837	0.38175	2	1	2	0.5	1
group_1554		hypothetical protein	81	145	4	15	95.2941	9.375	2.09483	0.220837	0.38175	2	1	2	0.5	1
group_2562	pspA_2	Phosphoserine phosphatase 1	4	15	81	145	4.70588	90.625	0.477366	0.220837	0.38175	2	2	1	0.5	1
group_4595	clpP_1	ATP-dependent Clp protease proteolytic subunit	4	15	81	145	4.70588	90.625	0.477366	0.220837	0.38175	17	4	14	0.0127258	0.0490417
group_5502		hypothetical protein	4	15	81	145	4.70588	90.625	0.477366	0.220837	0.38175	2	2	1	0.5	1
group_5755		hypothetical protein	7	22	78	138	8.23529	86.25	0.562937	0.221368	0.381986	26	7	20	0.00935531	0.0289593
group_8221		hypothetical protein	7	22	78	138	8.23529	86.25	0.562937	0.221368	0.381986	18	7	12	0.237885	0.480682
group_12--group_36	--	hypothetical protein--hypothetical protein	44	97	41	63	51.7647	39.375	0.697008	0.221679	0.381986	50	29	31	0.11892	0.322236
group_1936--yiaW_2	yibH_2--	Inner membrane protein YibH--Inner membrane protein YiaW	58	122	27	38	68.2353	23.75	0.669095	0.223703	0.384076	16	11	12	0.0768127	0.210114
group_224		hypothetical protein	27	38	58	122	31.7647	76.25	1.49456	0.223703	0.384076	44	21	26	0.291215	0.880396
group_2627		hypothetical protein	18	46	67	114	21.1765	71.25	0.665801	0.223779	0.384076	21	13	14	0.189247	0.38331
ntaA		Nitrilotriacetate monooxygenase component A	18	46	67	114	21.1765	71.25	0.665801	0.223779	0.384076	5	4	2	0.375	1
rrrD		Lysozyme RrrD	41	64	44	96	48.2353	60	1.39773	0.225124	0.385229	50	36	25	0.00260217	1
group_1330--yadV_2	--	hypothetical protein--putative fimbrial chaperone YadV	41	64	44	96	48.2353	60	1.39773	0.225124	0.385229	23	15	14	0.21004	0.404873
group_253		hypothetical protein	34	78	51	82	40	51.25	0.700855	0.225621	0.385229	54	27	35	0.0402236	1
group_4428		hypothetical protein	14	17	71	143	16.4706	89.375	1.65866	0.226406	0.385229	24	14	14	0.541256	0.541256
group_562		ISL3 family transposase ISCfr12	14	17	71	143	16.4706	89.375	1.65866	0.226406	0.385229	26	12	15	0.557197	0.845019
group_5680		hypothetical protein	14	17	71	143	16.4706	89.375	1.65866	0.226406	0.385229	25	12	15	0.424356	1
group_2557--group_779	--	hypothetical protein--hypothetical protein	14	17	71	143	16.4706	89.375	1.65866	0.226406	0.385229	24	11	14	0.541256	0.83882
group_9924--group_9927	--	hypothetical protein--hypothetical protein	14	17	71	143	16.4706	89.375	1.65866	0.226406	0.385229	25	14	15	0.424356	0.690038
group_1491	rhaS_3	HTH-type transcriptional activator RhaS	46	73	39	87	54.1176	54.375	1.40569	0.228117	0.385819	27	18	17	0.122078	0.247789
group_215		hypothetical protein	27	39	58	121	31.7647	75.625	1.4443	0.228729	0.385819	38	20	22	0.417692	0.871415
group_67		hypothetical protein	38	85	47	75	44.7059	46.875	0.713392	0.228739	0.385819	54	33	30	0.133674	0.496617
group_101		hypothetical protein	34	77	51	83	40	51.875	0.718615	0.229059	0.385819	54	27	35	0.0402236	1
group_352		hypothetical protein	51	83	34	77	60	48.125	1.39157	0.229059	0.385819	53	30	28	0.410103	0.783846
group_896		hypothetical protein	83	149	2	11	97.6471	6.875	3.06376	0.229229	0.385819	2	1	2	0.5	1
group_320		hypothetical protein	2	11	83	149	2.35294	93.125	0.326396	0.229229	0.385819	8	2	6	0.289062	0.289062
group_6761		hypothetical protein	49	79	36	81	57.6471	50.625	1.39557	0.229331	0.385819	24	18	13	0.0226558	0.83882
group_415		hypothetical protein	36	81	49	79	42.3529	49.375	0.716553	0.229331	0.385819	31	12	23	0.0106738	0.281042
phnR--phnS--phnU--phnW	------	Putative transcriptional regulator of 2-aminoethylphosphonate degradation operons--Putative 2-aminoethylphosphonate-binding periplasmic protein--Putative 2-aminoethylphosphonate transport system permease protein PhnU--2-aminoethylphosphonate--pyruvate transaminase	73	127	12	33	85.8824	20.625	1.58071	0.229914	0.385819	3	3	1	0.25	1
group_5574--group_7427	--	hypothetical protein--hypothetical protein	12	33	73	127	14.1176	79.375	0.632628	0.229914	0.385819	29	12	19	0.136046	0.458258
group_9677		hypothetical protein	12	33	73	127	14.1176	79.375	0.632628	0.229914	0.385819	9	5	6	0.507812	1
group_2497--group_5565	gudP_1--	putative glucarate transporter--L-talarate/galactarate dehydratase	19	48	66	112	22.3529	70	0.671717	0.229959	0.385819	13	6	10	0.0922852	1
group_141		Tn3 family transposase ISPa38	28	40	57	120	32.9412	75	1.47368	0.23038	0.386225	40	20	26	0.0806905	1
frmB--group_10703	--	S-formylglutathione hydrolase FrmB--hypothetical protein	10	11	75	149	11.7647	93.125	1.80606	0.231839	0.387471	15	9	7	0.607239	1
group_3444		hypothetical protein	10	11	75	149	11.7647	93.125	1.80606	0.231839	0.387471	20	10	11	0.823803	1
group_5630		hypothetical protein	10	11	75	149	11.7647	93.125	1.80606	0.231839	0.387471	13	6	8	0.581055	1
group_1988--group_5670--group_654--group_7583--group_9952	--------	hypothetical protein--hypothetical protein--hypothetical protein--hypothetical protein--hypothetical protein	20	27	65	133	23.5294	83.125	1.51567	0.234172	0.389867	29	14	18	0.264931	1
group_1205		hypothetical protein	20	50	65	110	23.5294	68.75	0.676923	0.23574	0.392175	39	16	29	0.00337785	0.336784
group_14045		hypothetical protein	8	25	77	135	9.41176	84.375	0.561039	0.237983	0.394997	20	6	18	0.000402451	0.115318
group_4399		hypothetical protein	8	25	77	135	9.41176	84.375	0.561039	0.237983	0.394997	26	8	18	0.0755187	0.0755187
group_7622	repA	Replication protein RepA	8	25	77	135	9.41176	84.375	0.561039	0.237983	0.394997	30	7	23	0.00522288	0.00522288
ftsH_4		ATP-dependent zinc metalloprotease FtsH	8	24	77	136	9.41176	85	0.588745	0.239159	0.396341	16	7	12	0.0768127	0.803619
group_981		ISNCY family transposase ISSen7	8	24	77	136	9.41176	85	0.588745	0.239159	0.396341	26	8	20	0.00935531	0.0755187
cmoM_1		tRNA 5-carboxymethoxyuridine methyltransferase	13	36	72	124	15.2941	77.5	0.621914	0.239913	0.396595	4	2	3	0.625	1
group_507		hypothetical protein	13	36	72	124	15.2941	77.5	0.621914	0.239913	0.396595	34	12	26	0.00293506	0.121449
group_4458		IS110 family transposase ISEc21	13	35	72	125	15.2941	78.125	0.644841	0.240411	0.396595	34	10	27	0.000821395	0.0243065
group_4325--group_7406--paiA	--sutR_1--	hypothetical protein--HTH-type transcriptional regulator SutR--Spermidine/spermine N(1)-acetyltransferase	13	35	72	125	15.2941	78.125	0.644841	0.240411	0.396595	11	6	8	0.226562	1
group_1204		hypothetical protein	21	52	64	108	24.7059	67.5	0.68149	0.24114	0.397496	41	17	31	0.00145049	0.348889
group_3352		hypothetical protein	21	29	64	131	24.7059	81.875	1.48222	0.245712	0.3996	32	15	20	0.215327	0.86005
group_1494		hypothetical protein	80	143	5	17	94.1176	10.625	1.9021	0.249318	0.3996	6	4	4	0.6875	0.6875
group_2107		hypothetical protein	80	143	5	17	94.1176	10.625	1.9021	0.249318	0.3996	2	2	2	0.5	0.5
group_632		hypothetical protein	80	143	5	17	94.1176	10.625	1.9021	0.249318	0.3996	11	9	4	0.0654297	0.548828
bin3		Putative transposon Tn552 DNA-invertase bin3	5	17	80	143	5.88235	89.375	0.525735	0.249318	0.3996	18	5	14	0.0308838	0.0962524
group_14941		hypothetical protein	5	17	80	143	5.88235	89.375	0.525735	0.249318	0.3996	14	5	10	0.179565	0.42395
group_5777		hypothetical protein	5	17	80	143	5.88235	89.375	0.525735	0.249318	0.3996	16	5	12	0.0768127	0.210114
group_13972--group_9856	--	hypothetical protein--hypothetical protein	5	17	80	143	5.88235	89.375	0.525735	0.249318	0.3996	6	3	6	0.03125	1
cloR--fabG_9--fliY_5--gbuA--ghrA_2--group_1329--group_3852--group_3853--group_459--vldW_3	----------btuD_7--------	4-hydroxy-3-prenylphenylpyruvate oxygenase/4-hydroxy-3-prenylbenzoate synthase--3-oxoacyl-[acyl-carrier-protein] reductase FabG--L-cystine-binding protein FliY--Guanidinobutyrase--Glyoxylate/hydroxypyruvate reductase A--Vitamin B12 import ATP-binding protein BtuD--hypothetical protein--hypothetical protein--hypothetical protein--Validamycin A dioxygenase	80	142	5	18	94.1176	11.25	2.02817	0.249361	0.3996	12	10	4	0.0385742	0.387695
group_14961		hypothetical protein	5	18	80	142	5.88235	88.75	0.493056	0.249361	0.3996	19	5	14	0.0635681	0.0635681
group_10112--group_10113--group_14470--group_14471--group_5738--nemR_2	----nemA_2------	hypothetical protein--hypothetical protein--N-ethylmaleimide reductase--hypothetical protein--hypothetical protein--HTH-type transcriptional repressor NemR	5	18	80	142	5.88235	88.75	0.493056	0.249361	0.3996	21	5	17	0.00719738	0.0266037
argE_1--group_5481--group_7317--opd--rbsR_1	----rbsC_1----	Acetylornithine deacetylase--hypothetical protein--Ribose import permease protein RbsC--Parathion hydrolase--Ribose operon repressor	71	123	14	37	83.5294	23.125	1.52555	0.250187	0.3996	23	15	12	0.21004	1
group_2589		hypothetical protein	14	37	71	123	16.4706	76.875	0.655501	0.250187	0.3996	34	12	24	0.0243065	0.121449
aroP_1--lrp_3	--	Aromatic amino acid transport protein AroP--Leucine-responsive regulatory protein	63	130	22	30	74.1176	18.75	0.660839	0.250299	0.3996	14	10	8	0.179565	0.790527
group_1561		hypothetical protein	7	7	78	153	8.23529	95.625	1.96154	0.251641	0.3996	13	7	6	1	1
group_1967		hypothetical protein	7	7	78	153	8.23529	95.625	1.96154	0.251641	0.3996	11	7	5	0.548828	1
group_5575		hypothetical protein	7	7	78	153	8.23529	95.625	1.96154	0.251641	0.3996	13	7	7	1	1
group_5638		hypothetical protein	7	7	78	153	8.23529	95.625	1.96154	0.251641	0.3996	13	7	7	1	1
group_8242	dnaB_1	Replicative DNA helicase	7	7	78	153	8.23529	95.625	1.96154	0.251641	0.3996	13	7	6	1	1
group_14002--group_9872	--	hypothetical protein--hypothetical protein	7	7	78	153	8.23529	95.625	1.96154	0.251641	0.3996	10	6	5	0.753906	1
fimD_7--fimG_2--fimH_2--group_15702--group_15759--group_7945--group_7946--pdeG_2	------lpfA_2------fimF_2--	Outer membrane usher protein FimD--Protein FimG--Type 1 fimbrin D-mannose specific adhesin--putative major fimbrial subunit LpfA--hypothetical protein--hypothetical protein--Protein FimF--putative cyclic di-GMP phosphodiesterase PdeG	7	7	78	153	8.23529	95.625	1.96154	0.251641	0.3996	7	4	4	1	1
umuD_3		Protein UmuD	7	7	78	153	8.23529	95.625	1.96154	0.251641	0.3996	14	7	7	1	1
group_3		IS1 family transposase IS1X2	62	105	23	55	72.9412	34.375	1.41201	0.253311	0.401662	39	23	22	0.336784	0.522397
yveA		Aspartate-proton symporter	23	55	62	105	27.0588	65.625	0.708211	0.253311	0.401662	9	4	6	0.507812	1
group_9598--tyrB_1	--	hypothetical protein--Aromatic-amino-acid aminotransferase	63	129	22	31	74.1176	19.375	0.688161	0.256472	0.405488	15	11	8	0.118469	1
group_1507		hypothetical protein	22	31	63	129	25.8824	80.625	1.45315	0.256472	0.405488	33	15	21	0.162756	0.728332
group_39		hypothetical protein	22	31	63	129	25.8824	80.625	1.45315	0.256472	0.405488	37	18	24	0.0988717	1
group_3643	glcR_2	HTH-type transcriptional repressor GlcR	60	101	25	59	70.5882	36.875	1.40198	0.260736	0.411409	15	12	5	0.0351562	0.301758
group_673		hypothetical protein	11	13	74	147	12.9412	91.875	1.68087	0.261167	0.411409	19	11	10	0.647606	1
group_7542		hypothetical protein	11	13	74	147	12.9412	91.875	1.68087	0.261167	0.411409	18	10	12	0.237885	0.814529
alx_2--yceD_3	--	Putative membrane-bound redox modulator Alx--General stress protein 16U	11	13	74	147	12.9412	91.875	1.68087	0.261167	0.411409	20	11	11	0.823803	0.823803
group_354	intA_2	Prophage integrase IntA	16	21	69	139	18.8235	86.875	1.53485	0.26279	0.413364	22	11	13	0.523467	1
ybiI_2		putative protein YbiI	16	21	69	139	18.8235	86.875	1.53485	0.26279	0.413364	28	14	16	0.571588	1
group_7954		hypothetical protein	16	41	69	119	18.8235	74.375	0.673029	0.267794	0.42093	42	13	32	0.000940674	0.0195205
group_78		IS110 family transposase IS1663	28	65	57	95	32.9412	59.375	0.717949	0.269727	0.422792	47	23	32	0.0186238	1
narW--narY--narZ	----	putative nitrate reductase molybdenum cofactor assembly chaperone NarW--Respiratory nitrate reductase 2 beta chain--Respiratory nitrate reductase 2 alpha chain	75	132	10	28	88.2353	17.5	1.59091	0.27029	0.422792	9	5	8	0.0390625	1
group_406		hypothetical protein	10	28	75	132	11.7647	82.5	0.628571	0.27029	0.422792	27	9	19	0.052239	0.122078
group_5885		hypothetical protein	10	28	75	132	11.7647	82.5	0.628571	0.27029	0.422792	18	6	14	0.0308838	0.237885
group_9699	fimA_2	Type-1 fimbrial protein, A chain	10	29	75	131	11.7647	81.875	0.602299	0.270685	0.422792	6	4	3	0.6875	1
group_10356		hypothetical protein	3	12	82	148	3.52941	92.5	0.45122	0.272102	0.422792	6	3	5	0.21875	1
group_14944		hypothetical protein	3	12	82	148	3.52941	92.5	0.45122	0.272102	0.422792	12	3	10	0.0385742	0.145996
group_3487		hypothetical protein	3	12	82	148	3.52941	92.5	0.45122	0.272102	0.422792	14	3	11	0.057373	0.057373
group_3544		hypothetical protein	3	12	82	148	3.52941	92.5	0.45122	0.272102	0.422792	9	3	6	0.507812	0.507812
group_4673		hypothetical protein	3	12	82	148	3.52941	92.5	0.45122	0.272102	0.422792	12	3	10	0.0385742	0.145996
group_5890		hypothetical protein	3	12	82	148	3.52941	92.5	0.45122	0.272102	0.422792	7	2	6	0.125	0.453125
group_9656--phnR_2--yihN	----	hypothetical protein--Putative transcriptional regulator of 2-aminoethylphosphonate degradation operons--Inner membrane protein YihN	3	12	82	148	3.52941	92.5	0.45122	0.272102	0.422792	4	3	2	0.625	1
rnpA		Ribonuclease P protein component	37	58	48	102	43.5294	63.75	1.3556	0.273936	0.424481	50	26	36	0.00260217	0.887725
group_7673		hypothetical protein	6	19	79	141	7.05882	88.125	0.563624	0.274405	0.424481	17	5	13	0.0490417	0.143463
group_14468		hypothetical protein	6	20	79	140	7.05882	87.5	0.531646	0.275395	0.424481	19	5	14	0.0635681	0.0635681
algC		Phosphomannomutase/phosphoglucomutase	68	117	17	43	80	26.875	1.47009	0.275718	0.424481	34	27	12	0.000821395	0.121449
group_5707		hypothetical protein	17	43	68	117	20	73.125	0.680233	0.275718	0.424481	36	11	28	0.00119324	0.0288167
ybhF_2		putative multidrug ABC transporter ATP-binding protein YbhF	82	147	3	13	96.4706	8.125	2.41723	0.276128	0.424481	3	2	3	0.25	1
cspB--group_4602	--	Cold shock-like protein CspB--hypothetical protein	3	13	82	147	3.52941	91.875	0.413696	0.276128	0.424481	12	3	10	0.0385742	0.145996
group_7378	hcnA	hypothetical protein	3	13	82	147	3.52941	91.875	0.413696	0.276128	0.424481	2	2	1	0.5	1
group_10211--group_7709	--	hypothetical protein--hypothetical protein	3	13	82	147	3.52941	91.875	0.413696	0.276128	0.424481	11	2	9	0.0654297	0.0654297
group_8220		hypothetical protein	3	13	82	147	3.52941	91.875	0.413696	0.276128	0.424481	11	2	9	0.0654297	0.0654297
malP_6		Maltodextrin phosphorylase	3	13	82	147	3.52941	91.875	0.413696	0.276128	0.424481	12	2	10	0.0385742	0.0385742
patB		Cystathionine beta-lyase PatB	3	13	82	147	3.52941	91.875	0.413696	0.276128	0.424481	15	3	12	0.0351562	0.0351562
wbgU_1		UDP-N-acetylglucosamine 4-epimerase	3	13	82	147	3.52941	91.875	0.413696	0.276128	0.424481	14	3	12	0.0129395	0.057373
group_13477		hypothetical protein	47	100	38	60	55.2941	37.5	0.742105	0.277228	0.42587	49	36	25	0.00140269	1
norR_1		Anaerobic nitric oxide reductase transcription regulator NorR	53	87	32	73	62.3529	45.625	1.38973	0.27806	0.426845	27	18	15	0.122078	0.701108
accB_1--accC_1	--	Biotin carboxyl carrier protein of acetyl-CoA carboxylase--Biotin carboxylase	17	23	68	137	20	85.625	1.48913	0.278697	0.427217	11	9	8	0.0654297	0.226562
group_14044		hypothetical protein	53	88	32	72	62.3529	45	1.35511	0.280648	0.429787	21	16	9	0.0266037	0.663624
higA		Antitoxin HigA	43	68	42	92	50.5882	57.5	1.38515	0.28077	0.429787	56	30	31	0.504404	0.68888
frlB_1		Fructosamine deglycase FrlB	52	86	33	74	61.1765	46.25	1.35588	0.281677	0.430871	28	19	16	0.0871586	0.571588
group_14088--group_7570--group_9918	----	hypothetical protein--hypothetical protein--hypothetical protein	18	45	67	115	21.1765	71.875	0.686567	0.28311	0.431564	23	11	16	0.0931396	1
group_338		hypothetical protein	43	69	42	91	50.5882	56.875	1.35024	0.28325	0.431564	53	32	29	0.168978	0.583132
silE_1		Silver-binding protein SilE	49	80	36	80	57.6471	50	1.36111	0.283401	0.431564	46	23	28	0.183925	1
group_139		hypothetical protein	48	78	37	82	56.4706	51.25	1.36383	0.283525	0.431564	53	31	31	0.271679	0.271679
insK		hypothetical protein	37	82	48	78	43.5294	48.75	0.733232	0.283525	0.431564	51	25	32	0.0919145	1
group_1502		hypothetical protein	11	30	74	130	12.9412	81.25	0.644144	0.283955	0.431611	28	11	22	0.00371917	0.344928
group_7423		hypothetical protein	11	30	74	130	12.9412	81.25	0.644144	0.283955	0.431611	3	2	2	1	1
group_52		IS5 family transposase ISKpn26	44	71	41	89	51.7647	55.625	1.34524	0.28467	0.432034	45	22	29	0.0724543	1
group_10036	flmA	Stable plasmid inheritance protein	18	24	67	136	21.1765	85	1.52239	0.285031	0.432034	34	16	21	0.229481	0.864166
group_162		hypothetical protein	18	24	67	136	21.1765	85	1.52239	0.285031	0.432034	30	16	18	0.361595	0.855536
group_7541	glnQ_8	Glutamine transport ATP-binding protein GlnQ	18	24	67	136	21.1765	85	1.52239	0.285031	0.432034	14	10	10	0.179565	0.179565
group_13827	bcr_1	Bicyclomycin resistance protein	12	15	73	145	14.1176	90.625	1.58904	0.287039	0.432957	7	7	2	0.015625	0.453125
group_14127		hypothetical protein	12	15	73	145	14.1176	90.625	1.58904	0.287039	0.432957	21	12	14	0.189247	0.663624
group_14375		hypothetical protein	12	15	73	145	14.1176	90.625	1.58904	0.287039	0.432957	18	10	11	0.480682	0.814529
group_3318		hypothetical protein	12	15	73	145	14.1176	90.625	1.58904	0.287039	0.432957	25	12	13	1	1
group_3345		hypothetical protein	12	15	73	145	14.1176	90.625	1.58904	0.287039	0.432957	22	12	13	0.523467	0.831812
group_5700		putative protein	12	15	73	145	14.1176	90.625	1.58904	0.287039	0.432957	21	9	14	0.189247	0.663624
rrrD_2		Lysozyme RrrD	12	15	73	145	14.1176	90.625	1.58904	0.287039	0.432957	19	9	12	0.359283	1
attM		N-acyl homoserine lactonase AttM	66	114	19	46	77.6471	28.75	1.40166	0.292603	0.436235	26	15	16	0.32694	0.557197
dmlR_8		HTH-type transcriptional regulator DmlR	66	114	19	46	77.6471	28.75	1.40166	0.292603	0.436235	25	15	16	0.229523	0.424356
menH_3		2-succinyl-6-hydroxy-2,4-cyclohexadiene-1-carboxylate synthase	27	40	58	120	31.7647	75	1.39655	0.292692	0.436235	17	11	11	0.332306	0.332306
group_1505		hypothetical protein	18	25	67	135	21.1765	84.375	1.45075	0.293302	0.436235	26	12	17	0.168638	0.845019
group_159		hypothetical protein	18	25	67	135	21.1765	84.375	1.45075	0.293302	0.436235	32	16	18	0.596615	1
group_468		hypothetical protein	18	25	67	135	21.1765	84.375	1.45075	0.293302	0.436235	31	15	20	0.149613	1
group_771		hypothetical protein	18	25	67	135	21.1765	84.375	1.45075	0.293302	0.436235	27	13	17	0.247789	1
cdiA_2		hypothetical protein	8	9	77	151	9.41176	94.375	1.74315	0.296229	0.436235	10	5	5	1	1
group_10180		hypothetical protein	8	9	77	151	9.41176	94.375	1.74315	0.296229	0.436235	15	8	7	1	1
group_1510		hypothetical protein	8	9	77	151	9.41176	94.375	1.74315	0.296229	0.436235	13	6	8	0.581055	1
group_3500		hypothetical protein	8	9	77	151	9.41176	94.375	1.74315	0.296229	0.436235	14	8	8	0.790527	0.790527
group_4486		hypothetical protein	8	9	77	151	9.41176	94.375	1.74315	0.296229	0.436235	10	8	4	0.109375	0.753906
group_5643		hypothetical protein	8	9	77	151	9.41176	94.375	1.74315	0.296229	0.436235	8	5	4	0.726562	1
group_667		hypothetical protein	8	9	77	151	9.41176	94.375	1.74315	0.296229	0.436235	13	8	7	0.581055	1
group_7672		hypothetical protein	8	9	77	151	9.41176	94.375	1.74315	0.296229	0.436235	16	8	8	1	1
group_8054		hypothetical protein	8	9	77	151	9.41176	94.375	1.74315	0.296229	0.436235	10	3	8	0.109375	0.34375
group_990		hypothetical protein	8	9	77	151	9.41176	94.375	1.74315	0.296229	0.436235	16	8	8	1	1
ypjF		Toxin YpjF	8	9	77	151	9.41176	94.375	1.74315	0.296229	0.436235	14	6	8	0.790527	0.790527
group_13319--yvgN	--	IS5 family transposase IS4811--Glyoxal reductase	8	9	77	151	9.41176	94.375	1.74315	0.296229	0.436235	9	6	5	0.507812	1
group_1717--group_2195	uspG_2--	Universal stress protein UP12--hypothetical protein	77	151	8	9	90.5882	5.625	0.573675	0.296229	0.436235	8	4	5	0.726562	1
group_5620--lgoD--lgoR--uxaB_2	lgoT_2------	putative L-galactonate transporter--L-galactonate-5-dehydrogenase--putative HTH-type transcriptional regulator LgoR--Altronate oxidoreductase	20	49	65	111	23.5294	69.375	0.697017	0.296437	0.436235	20	12	13	0.263176	0.503445
group_1036		hypothetical protein	73	128	12	32	85.8824	20	1.52083	0.296531	0.436235	4	3	2	0.625	1
group_2697		hypothetical protein	73	128	12	32	85.8824	20	1.52083	0.296531	0.436235	2	2	1	0.5	1
group_9289		hypothetical protein	73	128	12	32	85.8824	20	1.52083	0.296531	0.436235	2	2	1	0.5	1
phnV--phnX	--	Putative 2-aminoethylphosphonate transport system permease protein PhnV--Phosphonoacetaldehyde hydrolase	73	128	12	32	85.8824	20	1.52083	0.296531	0.436235	2	2	1	0.5	1
group_14738		hypothetical protein	12	32	73	128	14.1176	80	0.657534	0.296531	0.436235	14	6	11	0.057373	0.790527
group_396		IS110 family transposase ISSm1	12	32	73	128	14.1176	80	0.657534	0.296531	0.436235	37	12	27	0.00763208	0.047031
group_4494		hypothetical protein	12	32	73	128	14.1176	80	0.657534	0.296531	0.436235	32	10	24	0.00700037	0.0501025
group_9737	umuD_1	Protein UmuD	12	32	73	128	14.1176	80	0.657534	0.296531	0.436235	4	2	3	0.625	1
group_2569		hypothetical protein	7	21	78	139	8.23529	86.875	0.594017	0.296664	0.436235	22	6	16	0.0524788	0.0524788
group_4383		hypothetical protein	7	21	78	139	8.23529	86.875	0.594017	0.296664	0.436235	8	5	4	0.726562	1
group_1191		hypothetical protein	13	16	72	144	15.2941	90	1.625	0.298477	0.437713	22	13	12	0.523467	0.831812
group_9932--nrdB_2--thyA_2	----	hypothetical protein--Ribonucleoside-diphosphate reductase 1 subunit beta--Thymidylate synthase	13	16	72	144	15.2941	90	1.625	0.298477	0.437713	23	13	14	0.404873	0.677639
group_63		hypothetical protein	28	42	57	118	32.9412	73.75	1.38012	0.299568	0.439015	45	22	29	0.0724543	1
parM_2		Plasmid segregation protein ParM	21	51	64	109	24.7059	68.125	0.701287	0.302433	0.442915	40	16	30	0.00222143	0.268187
group_10668		hypothetical protein	19	27	66	133	22.3529	83.125	1.41807	0.306746	0.446427	35	15	21	0.310505	0.49956
group_1206	intS_2	Prophage integrase IntS	13	34	72	126	15.2941	78.75	0.669118	0.308129	0.446427	35	13	24	0.0409596	0.175465
group_322	noc	hypothetical protein	13	34	72	126	15.2941	78.75	0.669118	0.308129	0.446427	34	13	23	0.0576127	0.229481
group_4326--group_4327--group_4328	argP_2--gstB_2--	HTH-type transcriptional regulator ArgP--Glutathione S-transferase GST-6.0--hypothetical protein	13	34	72	126	15.2941	78.75	0.669118	0.308129	0.446427	3	2	2	1	1
group_7454		hypothetical protein	13	34	72	126	15.2941	78.75	0.669118	0.308129	0.446427	4	2	3	0.625	1
cntA--group_13486--group_13487--group_9601	#NAME?	Metal-staphylopine-binding protein CntA--Glutathione import ATP-binding protein GsiA--Glutathione transport system permease protein GsiC--Glutathione transport system permease protein GsiD	13	34	72	126	15.2941	78.75	0.669118	0.308129	0.446427	4	3	2	0.625	1
group_9748		hypothetical protein	22	52	63	108	25.8824	67.5	0.725275	0.308947	0.446427	24	11	17	0.0639147	0.83882
tam_2		Trans-aconitate 2-methyltransferase	22	52	63	108	25.8824	67.5	0.725275	0.308947	0.446427	15	6	11	0.118469	0.607239
dnaA_1		Chromosomal replication initiator protein DnaA	13	17	72	143	15.2941	89.375	1.51879	0.310005	0.446427	22	12	13	0.523467	0.831812
group_14605		hypothetical protein	13	17	72	143	15.2941	89.375	1.51879	0.310005	0.446427	23	11	13	0.677639	1
group_288	intA_2	Prophage integrase IntA	13	17	72	143	15.2941	89.375	1.51879	0.310005	0.446427	20	12	12	0.503445	0.503445
group_444		hypothetical protein	13	17	72	143	15.2941	89.375	1.51879	0.310005	0.446427	24	12	14	0.541256	1
group_3461		hypothetical protein	4	14	81	146	4.70588	91.25	0.514991	0.310255	0.446427	14	4	11	0.057373	0.179565
group_7865		hypothetical protein	4	14	81	146	4.70588	91.25	0.514991	0.310255	0.446427	4	1	4	0.125	0.625
group_8140	fimA_2	Type-1 fimbrial protein, A chain	4	14	81	146	4.70588	91.25	0.514991	0.310255	0.446427	6	4	3	0.6875	1
group_1508		hypothetical protein	20	28	65	132	23.5294	82.5	1.45055	0.310397	0.446427	30	14	19	0.200488	0.855536
group_963	dinI_2	DNA damage-inducible protein I	20	28	65	132	23.5294	82.5	1.45055	0.310397	0.446427	33	16	19	0.48685	1
group_3350--group_3351--group_397--group_4438--group_9953	--------	hypothetical protein--hypothetical protein--hypothetical protein--hypothetical protein--hypothetical protein	20	28	65	132	23.5294	82.5	1.45055	0.310397	0.446427	30	14	19	0.200488	0.855536
dam_1--group_477--group_780	----	DNA adenine methylase--hypothetical protein--hypothetical protein	30	46	55	114	35.2941	71.25	1.35178	0.31199	0.447137	49	25	29	0.25287	1
group_7377	rhaS_9	HTH-type transcriptional activator RhaS	23	54	62	106	27.0588	66.25	0.728196	0.31364	0.447137	12	6	7	0.774414	1
group_2598		hypothetical protein	9	10	76	150	10.5882	93.75	1.77632	0.314897	0.447137	17	9	8	1	1
group_2651		hypothetical protein	9	10	76	150	10.5882	93.75	1.77632	0.314897	0.447137	18	9	9	1	1
group_4385		hypothetical protein	9	10	76	150	10.5882	93.75	1.77632	0.314897	0.447137	18	9	9	1	1
group_6878		hypothetical protein	9	10	76	150	10.5882	93.75	1.77632	0.314897	0.447137	19	9	10	1	1
group_6880		hypothetical protein	9	10	76	150	10.5882	93.75	1.77632	0.314897	0.447137	19	9	10	1	1
group_13328--group_13329	--	hypothetical protein--hypothetical protein	8	23	77	137	9.41176	85.625	0.618859	0.316541	0.447137	15	8	10	0.301758	1
group_4334	pspA_1	Phosphoserine phosphatase 1	8	23	77	137	9.41176	85.625	0.618859	0.316541	0.447137	11	6	5	1	1
group_4568		hypothetical protein	8	23	77	137	9.41176	85.625	0.618859	0.316541	0.447137	8	5	5	0.726562	0.726562
group_7414		hypothetical protein	8	23	77	137	9.41176	85.625	0.618859	0.316541	0.447137	10	8	6	0.109375	0.753906
hin_2		DNA-invertase hin	8	23	77	137	9.41176	85.625	0.618859	0.316541	0.447137	23	8	17	0.0346897	0.21004
repE		Replication initiation protein	8	23	77	137	9.41176	85.625	0.618859	0.316541	0.447137	28	7	22	0.00371917	0.012541
group_959		hypothetical protein	32	49	53	111	37.6471	69.375	1.36773	0.318056	0.447137	44	22	24	0.651588	1
rbsB_1		Ribose import binding protein RbsB	71	124	14	36	83.5294	22.5	1.47235	0.318846	0.447137	23	15	12	0.21004	1
group_5480--tenA_2	--	hypothetical protein--Aminopyrimidine aminohydrolase	71	124	14	36	83.5294	22.5	1.47235	0.318846	0.447137	22	14	12	0.286279	0.831812
group_480		hypothetical protein	14	36	71	124	16.4706	77.5	0.679186	0.318846	0.447137	37	11	29	0.000752897	0.0200739
group_2465--yehB--yehC--yehD	------	hypothetical protein--Outer membrane usher protein YehB--putative fimbrial chaperone YehC--putative fimbrial-like protein YehD	14	36	71	124	16.4706	77.5	0.679186	0.318846	0.447137	4	3	2	0.625	1
group_291		hypothetical protein	14	18	71	142	16.4706	88.75	1.55556	0.319072	0.447137	23	13	12	0.677639	1
group_292		hypothetical protein	14	18	71	142	16.4706	88.75	1.55556	0.319072	0.447137	24	11	15	0.307456	0.83882
group_4460		hypothetical protein	14	18	71	142	16.4706	88.75	1.55556	0.319072	0.447137	26	13	15	0.557197	1
group_467	intS_1	Prophage integrase IntS	20	29	65	131	23.5294	81.875	1.38992	0.319148	0.447137	23	13	15	0.21004	0.677639
group_649		hypothetical protein	20	29	65	131	23.5294	81.875	1.38992	0.319148	0.447137	35	18	22	0.175465	1
group_662		hypothetical protein	20	29	65	131	23.5294	81.875	1.38992	0.319148	0.447137	27	15	16	0.442068	0.701108
group_2555--group_3349--group_473--group_553--group_5669--group_655--group_9950--group_9951--group_9954	--gpFI--------------	hypothetical protein--Putative prophage major tail sheath protein--hypothetical protein--hypothetical protein--hypothetical protein--hypothetical protein--hypothetical protein--hypothetical protein--hypothetical protein	20	29	65	131	23.5294	81.875	1.38992	0.319148	0.447137	31	14	20	0.149613	0.7201
group_4189		ISL3 family transposase ISKpn25	21	30	64	130	24.7059	81.25	1.42188	0.321639	0.449976	32	15	22	0.0501025	0.86005
intA_1		Prophage integrase IntA	21	30	64	130	24.7059	81.25	1.42188	0.321639	0.449976	28	13	21	0.012541	0.850554
group_232		hypothetical protein	60	102	25	58	70.5882	36.25	1.36471	0.322005	0.449976	13	9	6	0.266846	1
group_642		hypothetical protein	25	58	60	102	29.4118	63.75	0.732759	0.322005	0.449976	47	19	33	0.00794273	0.24296
fimA_2		hypothetical protein	34	53	51	107	40	66.875	1.34591	0.326706	0.455664	26	13	18	0.0755187	1
group_1947		hypothetical protein	34	53	51	107	40	66.875	1.34591	0.326706	0.455664	34	19	21	0.229481	0.607591
group_5027		hypothetical protein	34	53	51	107	40	66.875	1.34591	0.326706	0.455664	29	20	16	0.0614283	0.711071
group_151		hypothetical protein	33	52	52	108	38.8235	67.5	1.31805	0.327687	0.456738	42	29	17	0.0195205	0.279956
group_4473		hypothetical protein	15	38	70	122	17.6471	76.25	0.68797	0.328762	0.457942	39	13	27	0.0237027	0.0532519
group_361		hypothetical protein	14	19	71	141	16.4706	88.125	1.46331	0.330514	0.459338	22	10	17	0.0169005	0.831812
group_4485		hypothetical protein	14	19	71	141	16.4706	88.125	1.46331	0.330514	0.459338	25	12	16	0.229523	1
mbeC		Mobilization protein MbeC	14	19	71	141	16.4706	88.125	1.46331	0.330514	0.459338	28	14	15	0.850554	1
group_104		hypothetical protein	21	31	64	129	24.7059	80.625	1.36542	0.330613	0.459338	32	14	21	0.110184	0.596615
group_4349		hypothetical protein	22	32	63	128	25.8824	80	1.39683	0.332043	0.460633	37	19	22	0.324009	1
cvaA		Colicin V secretion protein CvaA	27	61	58	99	31.7647	61.875	0.755512	0.332183	0.460633	18	11	15	0.00753784	0.480682
group_206		hypothetical protein	27	61	58	99	31.7647	61.875	0.755512	0.332183	0.460633	49	23	32	0.0443842	0.77545
group_2039	sigL	ECF RNA polymerase sigma factor SigL	9	11	76	149	10.5882	93.125	1.60407	0.333315	0.461022	19	8	11	0.647606	0.647606
group_3371		hypothetical protein	9	11	76	149	10.5882	93.125	1.60407	0.333315	0.461022	15	6	10	0.301758	0.607239
group_4539		hypothetical protein	9	11	76	149	10.5882	93.125	1.60407	0.333315	0.461022	16	9	8	0.803619	1
group_6879		hypothetical protein	9	11	76	149	10.5882	93.125	1.60407	0.333315	0.461022	19	9	10	1	1
group_1237	arsB_2	Arsenical pump membrane protein	9	25	76	135	10.5882	84.375	0.639474	0.334394	0.461043	26	8	20	0.00935531	0.0755187
group_5568--group_7412--group_9683--licT	bglH_2--bglF_1--bglH_2--	Aryl-phospho-beta-D-glucosidase BglH--PTS system beta-glucoside-specific EIIBCA component--Cryptic outer membrane porin BglH--Transcription antiterminator LicT	9	25	76	135	10.5882	84.375	0.639474	0.334394	0.461043	10	7	4	0.34375	0.753906
group_1522		hypothetical protein	15	20	70	140	17.6471	87.5	1.5	0.337551	0.465099	27	14	17	0.247789	1
group_3153		hypothetical protein	30	67	55	93	35.2941	58.125	0.757123	0.339253	0.465845	53	26	35	0.0270083	1
fbpA--group_7289	--	Fe(3+)-binding periplasmic protein--hypothetical protein	30	67	55	93	35.2941	58.125	0.757123	0.339253	0.465845	10	6	6	0.753906	0.753906
group_2001		hypothetical protein	16	39	69	121	18.8235	75.625	0.719435	0.34011	0.465845	37	13	27	0.00763208	0.0988717
group_5483		hypothetical protein	16	39	69	121	18.8235	75.625	0.719435	0.34011	0.465845	5	4	2	0.375	1
cutC_2--cutD_1--frwD--fryA--group_2429--group_4251--group_7290--group_7291--manP_2	--------dosC--fruA_1--rhaR_1----	Choline trimethylamine-lyase--Choline trimethylamine-lyase activating enzyme--PTS system fructose-like EIIB component 3--Multiphosphoryl transfer protein 1--hypothetical protein--PTS system fructose-specific EIIB'BC component--HTH-type transcriptional activator RhaR--hypothetical protein--PTS system mannose-specific EIIBCA component	31	69	54	91	36.4706	56.875	0.757112	0.341103	0.465845	13	7	8	0.581055	1
pheC		Membrane-bound lytic murein transglycosylase F	80	144	5	16	94.1176	10	1.77778	0.342339	0.466649	11	9	4	0.0654297	0.548828
group_1196		hypothetical protein	5	16	80	144	5.88235	90	0.5625	0.342339	0.466649	14	4	11	0.057373	0.179565
group_7470	intQ	Putative defective protein IntQ	5	16	80	144	5.88235	90	0.5625	0.342339	0.466649	16	5	13	0.0212708	0.210114
group_9698	hcpA_2	Major exported protein	53	89	32	71	62.3529	44.375	1.32128	0.34271	0.466704	31	16	21	0.0707555	1
fimD_4--group_9397	--	Outer membrane usher protein FimD--hypothetical protein	41	66	44	94	48.2353	58.75	1.32713	0.343801	0.466704	23	14	14	0.404873	0.404873
group_6891--group_6892--group_9343--sorB_1	manZ_2--sorC_1----	PTS system mannose-specific EIID component--PTS system sorbose-specific EIIC component--hypothetical protein--PTS system sorbose-specific EIIB component	52	87	33	73	61.1765	45.625	1.32219	0.344078	0.466704	27	18	16	0.122078	0.442068
frmR_2		Transcriptional repressor FrmR	10	12	75	148	11.7647	92.5	1.64444	0.347505	0.466704	16	9	8	0.803619	1
group_14988		hypothetical protein	10	12	75	148	11.7647	92.5	1.64444	0.347505	0.466704	12	9	5	0.145996	0.774414
group_3402		hypothetical protein	10	12	75	148	11.7647	92.5	1.64444	0.347505	0.466704	14	6	9	0.42395	0.790527
group_7619		hypothetical protein	10	12	75	148	11.7647	92.5	1.64444	0.347505	0.466704	20	8	12	0.503445	0.503445
group_7824		hypothetical protein	10	12	75	148	11.7647	92.5	1.64444	0.347505	0.466704	21	10	11	1	1
group_13420--group_9482--group_9483	----	hypothetical protein--hypothetical protein--hypothetical protein	10	12	75	148	11.7647	92.5	1.64444	0.347505	0.466704	14	7	11	0.057373	1
group_9877		hypothetical protein	10	12	75	148	11.7647	92.5	1.64444	0.347505	0.466704	10	6	5	0.753906	1
acrF_1--arlR--group_14419--group_14421--mdtE--pdeB_1--surE_1	------sasA_2------	Multidrug export protein AcrF--Response regulator ArlR--hypothetical protein--Adaptive-response sensory-kinase SasA--Multidrug resistance protein MdtE--putative cyclic di-GMP phosphodiesterase PdeB--5'-nucleotidase SurE	10	12	75	148	11.7647	92.5	1.64444	0.347505	0.466704	7	4	6	0.125	1
group_93		IS3 family transposase ISKpn38	44	72	41	88	51.7647	55	1.31165	0.347805	0.466704	51	26	33	0.0488739	1
group_250--group_991	--	hypothetical protein--hypothetical protein	17	41	68	119	20	74.375	0.72561	0.347981	0.466704	43	14	31	0.00540157	0.0315395
group_298		hypothetical protein	15	21	70	139	17.6471	86.875	1.41837	0.348933	0.467529	24	11	18	0.0226558	0.83882
narV		Respiratory nitrate reductase 2 gamma chain	75	133	10	27	88.2353	16.875	1.52256	0.35051	0.467529	10	5	8	0.109375	1
group_1179		hypothetical protein	10	27	75	133	11.7647	83.125	0.65679	0.35051	0.467529	6	4	4	0.6875	0.6875
group_4596		hypothetical protein	10	27	75	133	11.7647	83.125	0.65679	0.35051	0.467529	32	10	22	0.0501025	0.0501025
group_5556	wbdD	O-antigen chain terminator bifunctional methyltransferase/kinase WbdD	10	27	75	133	11.7647	83.125	0.65679	0.35051	0.467529	15	10	10	0.301758	0.301758
group_5650	hcpA_2	hypothetical protein	24	36	61	124	28.2353	77.5	1.35519	0.350642	0.467529	22	14	13	0.286279	0.523467
group_318		hypothetical protein	16	22	69	138	18.8235	86.25	1.45455	0.354219	0.467529	31	15	19	0.281042	1
group_13839--group_9811	--	hypothetical protein--hypothetical protein	16	22	69	138	18.8235	86.25	1.45455	0.354219	0.467529	28	14	17	0.344928	1
pinR		Serine recombinase PinR	16	22	69	138	18.8235	86.25	1.45455	0.354219	0.467529	28	15	17	0.344928	0.850554
dapA_5--group_7453--mntH_2--nanC	--purR_2----	4-hydroxy-tetrahydrodipicolinate synthase--HTH-type transcriptional repressor PurR--Divalent metal cation transporter MntH--putative N-acetylneuraminic acid outer membrane channel protein NanC	18	43	67	117	21.1765	73.125	0.730996	0.355289	0.467529	13	7	9	0.266846	1
group_124		hypothetical protein	26	39	59	121	30.5882	75.625	1.36723	0.361753	0.467529	43	21	27	0.126289	1
group_142		hypothetical protein	26	39	59	121	30.5882	75.625	1.36723	0.361753	0.467529	39	20	23	0.336784	1
group_10421		hypothetical protein	10	13	75	147	11.7647	91.875	1.50769	0.364653	0.467529	22	10	12	0.831812	0.831812
group_3403		hypothetical protein	10	13	75	147	11.7647	91.875	1.50769	0.364653	0.467529	20	10	10	1	1
group_1512--group_3363--group_4446	----	hypothetical protein--hypothetical protein--hypothetical protein	10	13	75	147	11.7647	91.875	1.50769	0.364653	0.467529	16	7	10	0.454498	0.803619
group_5530		hypothetical protein	10	13	75	147	11.7647	91.875	1.50769	0.364653	0.467529	22	10	13	0.523467	0.831812
queD_2		6-carboxy-5,6,7,8-tetrahydropterin synthase	10	13	75	147	11.7647	91.875	1.50769	0.364653	0.467529	15	7	12	0.0351562	1
narU		Nitrate/nitrite transporter NarU	74	131	11	29	87.0588	18.125	1.48924	0.365123	0.467529	10	6	9	0.0214844	0.753906
group_13630		hypothetical protein	11	29	74	131	12.9412	81.875	0.671482	0.365123	0.467529	4	3	1	0.625	0.625
group_13638		hypothetical protein	11	29	74	131	12.9412	81.875	0.671482	0.365123	0.467529	5	3	3	1	1
relB_2		Antitoxin RelB	11	29	74	131	12.9412	81.875	0.671482	0.365123	0.467529	22	10	15	0.133801	0.831812
dosC		Diguanylate cyclase DosC	26	40	59	120	30.5882	75	1.32203	0.366704	0.467529	11	8	6	0.226562	1
group_4454		hypothetical protein	26	40	59	120	30.5882	75	1.32203	0.366704	0.467529	21	10	14	0.189247	1
group_1166--group_1466	--	hypothetical protein--hypothetical protein	27	41	58	119	31.7647	74.375	1.35114	0.368593	0.467529	42	21	25	0.279956	1
group_9585		hypothetical protein	27	41	58	119	31.7647	74.375	1.35114	0.368593	0.467529	36	21	22	0.242985	0.405032
group_960		hypothetical protein	17	24	68	136	20	85	1.41667	0.369321	0.467529	25	12	16	0.229523	1
repA		Replication initiation protein	17	24	68	136	20	85	1.41667	0.369321	0.467529	31	15	20	0.149613	1
group_4605		hypothetical protein	6	18	79	142	7.05882	88.75	0.599156	0.369743	0.467529	7	4	6	0.125	1
group_5891		hypothetical protein	6	18	79	142	7.05882	88.75	0.599156	0.369743	0.467529	8	4	6	0.289062	1
group_7366		hypothetical protein	6	18	79	142	7.05882	88.75	0.599156	0.369743	0.467529	16	5	12	0.0768127	0.210114
pla		Coagulase/fibrinolysin	6	18	79	142	7.05882	88.75	0.599156	0.369743	0.467529	16	6	12	0.0768127	0.454498
group_1215--group_160--group_399--group_478	------	hypothetical protein--hypothetical protein--hypothetical protein--hypothetical protein	28	43	57	117	32.9412	73.125	1.3366	0.374954	0.467529	46	21	29	0.103805	0.658738
group_1145		hypothetical protein	11	14	74	146	12.9412	91.25	1.55019	0.375344	0.467529	20	11	10	0.823803	1
group_1992		hypothetical protein	11	14	74	146	12.9412	91.25	1.55019	0.375344	0.467529	24	10	14	0.541256	0.541256
group_3435		hypothetical protein	11	14	74	146	12.9412	91.25	1.55019	0.375344	0.467529	21	11	13	0.38331	1
group_5765		hypothetical protein	11	14	74	146	12.9412	91.25	1.55019	0.375344	0.467529	20	11	11	0.823803	0.823803
cse3--group_10085--group_10086--group_10088--group_14412--group_14413--group_14414--group_5722--group_7642	----------casC--ygbT----	CRISPR-associated endoribonuclease Cse3--hypothetical protein--hypothetical protein--hypothetical protein--hypothetical protein--CRISPR system Cascade subunit CasC--CRISPR-associated endonuclease Cas1--hypothetical protein--hypothetical protein	11	14	74	146	12.9412	91.25	1.55019	0.375344	0.467529	11	6	8	0.226562	1
btuD_9--carB_3--fliY_6--group_9775--group_9776	--------	Vitamin B12 import ATP-binding protein BtuD--Carbamoyl-phosphate synthase large chain--L-cystine-binding protein FliY--hypothetical protein--hypothetical protein	11	14	74	146	12.9412	91.25	1.55019	0.375344	0.467529	20	9	14	0.115318	0.823803
group_9923		hypothetical protein	11	14	74	146	12.9412	91.25	1.55019	0.375344	0.467529	21	11	12	0.663624	1
pal_3		Peptidoglycan-associated lipoprotein	11	14	74	146	12.9412	91.25	1.55019	0.375344	0.467529	12	7	6	0.774414	1
group_10173--group_3401--group_4491--group_4492--group_4542--stiP--yceD_2	------------	hypothetical protein--hypothetical protein--hypothetical protein--hypothetical protein--hypothetical protein--Cysteine protease StiP--General stress protein 16U	11	14	74	146	12.9412	91.25	1.55019	0.375344	0.467529	21	11	12	0.663624	1
atsA--atsB--group_1114--group_1117--group_1812--group_2316--group_2781--group_3916--group_4138--group_5306--group_6975--group_7030--mlaB--nupX--panF--ridA_2--umuC_1--yjjV	----------------------------------	Arylsulfatase--Anaerobic sulfatase-maturating enzyme--hypothetical protein--hypothetical protein--hypothetical protein--hypothetical protein--hypothetical protein--hypothetical protein--hypothetical protein--hypothetical protein--hypothetical protein--hypothetical protein--Intermembrane phospholipid transport system binding protein MlaB--Putative nucleoside permease NupX--Sodium/pantothenate symp…	73	129	12	31	85.8824	19.375	1.46189	0.378426	0.467529	1	1	1	1	1
group_13659		hypothetical protein	12	31	73	129	14.1176	80.625	0.684048	0.378426	0.467529	3	2	2	1	1
cysM_1--dgoA--gntR_4--group_4363--group_7475--group_9676	------mlaB----	Cysteine synthase B--2-dehydro-3-deoxy-6-phosphogalactonate aldolase--HTH-type transcriptional regulator GntR--Intermembrane phospholipid transport system binding protein MlaB--hypothetical protein--hypothetical protein	12	31	73	129	14.1176	80.625	0.684048	0.378426	0.467529	1	1	1	1	1
group_4350--group_7449--group_945--group_9725--group_9726	--------	hypothetical protein--hypothetical protein--hypothetical protein--hypothetical protein--hypothetical protein	12	31	73	129	14.1176	80.625	0.684048	0.378426	0.467529	3	2	1	1	1
group_9736	umuC_1	Protein UmuC	12	31	73	129	14.1176	80.625	0.684048	0.378426	0.467529	3	2	2	1	1
rusA		Crossover junction endodeoxyribonuclease RusA	28	44	57	116	32.9412	72.5	1.29506	0.380625	0.467529	48	23	29	0.193413	0.885433
group_1208		hypothetical protein	17	25	68	135	20	84.375	1.35	0.380641	0.467529	26	12	16	0.32694	0.845019
higB		hypothetical protein	29	45	56	115	34.1176	71.875	1.32341	0.380869	0.467529	29	15	22	0.00813006	1
group_11339		hypothetical protein	6	7	79	153	7.05882	95.625	1.66004	0.382427	0.467529	11	6	6	1	1
group_13960		hypothetical protein	6	7	79	153	7.05882	95.625	1.66004	0.382427	0.467529	7	4	4	1	1
group_14112		hypothetical protein	6	7	79	153	7.05882	95.625	1.66004	0.382427	0.467529	11	6	7	0.548828	1
group_14163		hypothetical protein	6	7	79	153	7.05882	95.625	1.66004	0.382427	0.467529	9	4	5	1	1
group_2561		hypothetical protein	6	7	79	153	7.05882	95.625	1.66004	0.382427	0.467529	11	4	7	0.548828	0.548828
group_5691		hypothetical protein	6	7	79	153	7.05882	95.625	1.66004	0.382427	0.467529	11	4	7	0.548828	0.548828
group_5812		hypothetical protein	6	7	79	153	7.05882	95.625	1.66004	0.382427	0.467529	12	5	7	0.774414	0.774414
group_11097--group_6019	--	hypothetical protein--hypothetical protein	6	7	79	153	7.05882	95.625	1.66004	0.382427	0.467529	11	6	6	1	1
group_7545		hypothetical protein	6	7	79	153	7.05882	95.625	1.66004	0.382427	0.467529	9	5	5	1	1
group_758		hypothetical protein	6	7	79	153	7.05882	95.625	1.66004	0.382427	0.467529	10	5	5	1	1
group_7836		hypothetical protein	6	7	79	153	7.05882	95.625	1.66004	0.382427	0.467529	12	6	7	0.774414	1
group_7864		hypothetical protein	6	7	79	153	7.05882	95.625	1.66004	0.382427	0.467529	5	4	1	0.375	0.375
group_7955		hypothetical protein	6	7	79	153	7.05882	95.625	1.66004	0.382427	0.467529	12	6	6	1	1
group_13829--group_9807	--	hypothetical protein--hypothetical protein	6	7	79	153	7.05882	95.625	1.66004	0.382427	0.467529	9	6	5	0.507812	1
group_9915		hypothetical protein	6	7	79	153	7.05882	95.625	1.66004	0.382427	0.467529	7	4	3	1	1
rhaR_8		hypothetical protein	6	7	79	153	7.05882	95.625	1.66004	0.382427	0.467529	12	6	6	1	1
artJ_3--degA--frlC--group_10409--group_10412--group_20035--group_7822--yecS_6	------frlB_2--glnQ_8--frlD----	ABC transporter arginine-binding protein 1--HTH-type transcriptional regulator DegA--Fructoselysine 3-epimerase--Fructosamine deglycase FrlB--Glutamine transport ATP-binding protein GlnQ--Fructosamine kinase FrlD--hypothetical protein--L-cystine transport system permease protein YecS	6	7	79	153	7.05882	95.625	1.66004	0.382427	0.467529	13	6	7	1	1
gdx_2		Guanidinium exporter	18	26	67	134	21.1765	83.75	1.38462	0.383063	0.467529	31	14	20	0.149613	0.7201
group_9866		hypothetical protein	18	26	67	134	21.1765	83.75	1.38462	0.383063	0.467529	32	16	21	0.110184	1
group_6812--group_9295--group_9296	--dmlR_4--	hypothetical protein--HTH-type transcriptional regulator DmlR--hypothetical protein	62	107	23	53	72.9412	33.125	1.33523	0.384712	0.467529	9	6	4	0.507812	1
group_7325	rhtB_1	Homoserine/homoserine lactone efflux protein	23	53	62	107	27.0588	66.875	0.748935	0.384712	0.467529	9	4	6	0.507812	1
citG_3--group_1978--group_7528--madB	--benM_1----	2-(5''-triphosphoribosyl)-3'-dephosphocoenzyme-A synthase--hypothetical protein--hypothetical protein--Carboxybiotin decarboxylase	23	53	62	107	27.0588	66.875	0.748935	0.384712	0.467529	22	10	19	0.000855446	0.831812
madC_2		Malonyl-S-ACP:biotin-protein carboxyltransferase MADC	23	53	62	107	27.0588	66.875	0.748935	0.384712	0.467529	23	11	19	0.00259948	1
dapAL--group_2479--group_3269--thiO	------	putative DapA-like lyase--Alpha-ketoglutaric semialdehyde dehydrogenase--4-hydroxyproline 2-epimerase--Glycine oxidase	23	53	62	107	27.0588	66.875	0.748935	0.384712	0.467529	11	6	6	1	1
group_1994		hypothetical protein	24	55	61	105	28.2353	65.625	0.751118	0.389383	0.467529	28	14	21	0.012541	1
dgoD		D-galactonate dehydratase	82	149	3	11	96.4706	6.875	2.0179	0.390496	0.467529	3	1	2	1	1
rplR		50S ribosomal protein L18	82	149	3	11	96.4706	6.875	2.0179	0.390496	0.467529	2	1	2	0.5	1
group_10311		hypothetical protein	3	11	82	149	3.52941	93.125	0.495565	0.390496	0.467529	7	2	6	0.125	0.453125
group_10939		hypothetical protein	3	11	82	149	3.52941	93.125	0.495565	0.390496	0.467529	13	3	10	0.0922852	0.0922852
group_11219		Tn3 family transposase ISYps3	3	11	82	149	3.52941	93.125	0.495565	0.390496	0.467529	12	3	9	0.145996	0.145996
group_2029		hypothetical protein	3	11	82	149	3.52941	93.125	0.495565	0.390496	0.467529	10	3	8	0.109375	0.34375
group_3422--group_4521	--	hypothetical protein--IS21 family transposase ISSen3	3	11	82	149	3.52941	93.125	0.495565	0.390496	0.467529	12	3	11	0.00634766	0.145996
group_4638		hypothetical protein	3	11	82	149	3.52941	93.125	0.495565	0.390496	0.467529	11	3	10	0.0117188	0.226562
group_4683		hypothetical protein	3	11	82	149	3.52941	93.125	0.495565	0.390496	0.467529	10	3	9	0.0214844	0.34375
group_5731	klcA_1	hypothetical protein	3	11	82	149	3.52941	93.125	0.495565	0.390496	0.467529	8	3	5	0.726562	0.726562
group_7524		hypothetical protein	3	11	82	149	3.52941	93.125	0.495565	0.390496	0.467529	8	3	7	0.0703125	0.726562
group_987		hypothetical protein	3	11	82	149	3.52941	93.125	0.495565	0.390496	0.467529	9	3	7	0.179688	0.507812
argT_3--dat_2--eamA_2--glnQ_9--group_14887--group_14888--hisQ_4--thrB_2	--------occM--rspR_2----	Lysine/arginine/ornithine-binding periplasmic protein--Diaminobutyrate--2-oxoglutarate aminotransferase--putative amino-acid metabolite efflux pump--Glutamine transport ATP-binding protein GlnQ--Octopine transport system permease protein OccM--HTH-type transcriptional repressor RspR--Histidine transport system permease protein HisQ--Homoserine kinase	3	11	82	149	3.52941	93.125	0.495565	0.390496	0.467529	12	3	9	0.145996	0.145996
araB_1--csbX_1--purR_2--rbtD	------	Ribulokinase--Alpha-ketoglutarate permease--HTH-type transcriptional repressor PurR--Ribitol 2-dehydrogenase	72	127	13	33	84.7059	20.625	1.43913	0.390578	0.467529	4	3	2	0.625	1
tcyJ		L-cystine-binding protein TcyJ	13	33	72	127	15.2941	79.375	0.694865	0.390578	0.467529	4	2	3	0.625	1
xerD_2		Tyrosine recombinase XerD	31	49	54	111	36.4706	69.375	1.30045	0.391481	0.467529	46	25	28	0.183925	0.658738
dfrA		Dihydrofolate reductase	11	15	74	145	12.9412	90.625	1.43694	0.391505	0.467529	23	11	14	0.404873	1
group_1226		hypothetical protein	11	15	74	145	12.9412	90.625	1.43694	0.391505	0.467529	22	11	14	0.286279	1
group_1527		hypothetical protein	11	15	74	145	12.9412	90.625	1.43694	0.391505	0.467529	22	10	14	0.286279	0.831812
group_1983		hypothetical protein	11	15	74	145	12.9412	90.625	1.43694	0.391505	0.467529	13	7	7	1	1
group_217		hypothetical protein	11	15	74	145	12.9412	90.625	1.43694	0.391505	0.467529	21	10	13	0.38331	1
group_5044		hypothetical protein	11	15	74	145	12.9412	90.625	1.43694	0.391505	0.467529	19	10	10	1	1
group_5792		hypothetical protein	11	15	74	145	12.9412	90.625	1.43694	0.391505	0.467529	22	9	13	0.523467	0.523467
group_657		hypothetical protein	11	15	74	145	12.9412	90.625	1.43694	0.391505	0.467529	16	8	10	0.454498	1
group_9869		hypothetical protein	11	15	74	145	12.9412	90.625	1.43694	0.391505	0.467529	18	8	12	0.237885	0.814529
group_9925		hypothetical protein	11	15	74	145	12.9412	90.625	1.43694	0.391505	0.467529	20	11	14	0.115318	0.823803
group_1530	rayT	REP-associated tyrosine transposase	24	54	61	106	28.2353	66.25	0.772313	0.391966	0.467529	33	15	23	0.035082	0.728332
group_333		hypothetical protein	72	128	13	32	84.7059	20	1.38462	0.392198	0.467529	3	2	2	1	1
group_387		hypothetical protein	72	128	13	32	84.7059	20	1.38462	0.392198	0.467529	3	2	2	1	1
umuD_1		Protein UmuD	72	128	13	32	84.7059	20	1.38462	0.392198	0.467529	3	2	2	1	1
yciE_1		Protein YciE	72	128	13	32	84.7059	20	1.38462	0.392198	0.467529	3	2	2	1	1
celD		PTS system cellobiose-specific EIIA component	13	32	72	128	15.2941	80	0.722222	0.392198	0.467529	3	2	2	1	1
group_1176--group_13582	--	hypothetical protein--hypothetical protein	13	32	72	128	15.2941	80	0.722222	0.392198	0.467529	3	2	2	1	1
group_7428		hypothetical protein	13	32	72	128	15.2941	80	0.722222	0.392198	0.467529	3	2	2	1	1
group_7700		hypothetical protein	13	32	72	128	15.2941	80	0.722222	0.392198	0.467529	29	13	23	0.0023157	0.711071
group_9739	pyrG_2	CTP synthase	13	32	72	128	15.2941	80	0.722222	0.392198	0.467529	3	2	2	1	1
group_2501--higB-2	--	hypothetical protein--Toxin HigB-2	13	32	72	128	15.2941	80	0.722222	0.392198	0.467529	5	3	3	1	1
artQ_3--blr--group_5583--group_7442--proC_1--tcyL--yxeO	------------	Arginine transport system permease protein ArtQ--hypothetical protein--hypothetical protein--hypothetical protein--Pyrroline-5-carboxylate reductase--L-cystine transport system permease protein TcyL--putative amino-acid import ATP-binding protein YxeO	13	32	72	128	15.2941	80	0.722222	0.392198	0.467529	3	2	2	1	1
group_13479		hypothetical protein	7	20	78	140	8.23529	87.5	0.628205	0.393455	0.468512	16	7	11	0.210114	0.803619
group_4361		hypothetical protein	7	20	78	140	8.23529	87.5	0.628205	0.393455	0.468512	20	6	17	0.00257683	0.115318
group_1506		hypothetical protein	19	28	66	132	22.3529	82.5	1.35714	0.395612	0.469061	29	13	19	0.136046	0.711071
group_2576		hypothetical protein	19	28	66	132	22.3529	82.5	1.35714	0.395612	0.469061	39	18	22	0.522397	0.749259
group_472	dam_1	DNA adenine methylase	19	28	66	132	22.3529	82.5	1.35714	0.395612	0.469061	31	13	21	0.0707555	0.47313
group_5715		hypothetical protein	19	28	66	132	22.3529	82.5	1.35714	0.395612	0.469061	20	9	15	0.0413895	0.823803
traJ		Protein TraJ	19	28	66	132	22.3529	82.5	1.35714	0.395612	0.469061	29	14	19	0.136046	1
elfC--fimC_2	--	putative outer membrane usher protein ElfC--Chaperone protein FimC	59	101	26	59	69.4118	36.875	1.32559	0.397698	0.469061	11	9	6	0.0654297	1
group_1746		hypothetical protein	26	59	59	101	30.5882	63.125	0.754381	0.397698	0.469061	36	20	21	0.405032	0.617719
group_942		hypothetical protein	26	58	59	102	30.5882	63.75	0.774985	0.399251	0.469061	24	17	14	0.0639147	0.541256
group_73		hypothetical protein	59	102	26	58	69.4118	36.25	1.29035	0.399251	0.469061	12	9	7	0.145996	0.774414
group_10068		hypothetical protein	12	16	73	144	14.1176	90	1.47945	0.399416	0.469061	19	10	12	0.359283	1
group_4420		hypothetical protein	12	16	73	144	14.1176	90	1.47945	0.399416	0.469061	15	8	8	1	1
group_5661		hypothetical protein	12	16	73	144	14.1176	90	1.47945	0.399416	0.469061	21	12	13	0.38331	0.663624
group_5926		hypothetical protein	12	16	73	144	14.1176	90	1.47945	0.399416	0.469061	23	12	14	0.404873	1
group_10069--group_7629	--	hypothetical protein--hypothetical protein	12	16	73	144	14.1176	90	1.47945	0.399416	0.469061	19	10	12	0.359283	1
ykfA		putative murein peptide carboxypeptidase	52	107	33	53	61.1765	33.125	0.780515	0.40063	0.469061	20	9	14	0.115318	0.823803
clsB_2		Cardiolipin synthase B	34	54	51	106	40	66.25	1.30864	0.401376	0.469061	45	23	28	0.135156	1
group_263		ISNCY family transposase ISBcen27	34	54	51	106	40	66.25	1.30864	0.401376	0.469061	46	21	30	0.054076	0.658738
group_1243		hypothetical protein	7	8	78	152	8.23529	95	1.70513	0.401671	0.469061	14	7	7	1	1
group_1531		hypothetical protein	7	8	78	152	8.23529	95	1.70513	0.401671	0.469061	14	7	7	1	1
group_2538		hypothetical protein	7	8	78	152	8.23529	95	1.70513	0.401671	0.469061	11	6	5	1	1
group_3515		hypothetical protein	7	8	78	152	8.23529	95	1.70513	0.401671	0.469061	13	7	7	1	1
group_4668		hypothetical protein	7	8	78	152	8.23529	95	1.70513	0.401671	0.469061	12	5	8	0.387695	0.774414
group_9886		hypothetical protein	7	8	78	152	8.23529	95	1.70513	0.401671	0.469061	6	4	3	0.6875	1
intA_3		Prophage integrase IntA	7	8	78	152	8.23529	95	1.70513	0.401671	0.469061	7	3	6	0.125	1
recD2		ATP-dependent RecD-like DNA helicase	7	8	78	152	8.23529	95	1.70513	0.401671	0.469061	15	7	8	1	1
elfD_1--elfD_2--group_10477--group_15256--group_15258--group_15259--yraJ	------yraI_2------	putative fimbrial chaperone protein ElfD--putative fimbrial chaperone protein ElfD--hypothetical protein--putative fimbrial chaperone YraI--hypothetical protein--hypothetical protein--Outer membrane usher protein YraJ	7	8	78	152	8.23529	95	1.70513	0.401671	0.469061	8	3	7	0.0703125	0.726562
rbsK_1		Ribokinase	71	125	14	35	83.5294	21.875	1.42	0.401712	0.469061	22	14	12	0.286279	0.831812
group_7485		hypothetical protein	14	35	71	125	16.4706	78.125	0.704225	0.401712	0.469061	29	12	20	0.0614283	0.458258
pgrR_11		HTH-type transcriptional regulator PgrR	14	34	71	126	16.4706	78.75	0.730737	0.402603	0.469849	4	3	3	0.625	0.625
araC_2--bgaA--rafB_2	----	Arabinose operon regulatory protein--Beta-galactosidase BgaA--Raffinose permease	50	104	35	56	58.8235	35	0.769231	0.404757	0.471599	22	14	18	0.00434351	0.286279
group_1993		hypothetical protein	20	30	65	130	23.5294	81.25	1.33333	0.407109	0.473576	34	16	20	0.391528	0.864166
group_3353	xerC_1	Tyrosine recombinase XerC	20	30	65	130	23.5294	81.25	1.33333	0.407109	0.473576	32	14	21	0.110184	0.596615
group_4422		hypothetical protein	20	30	65	130	23.5294	81.25	1.33333	0.407109	0.473576	24	14	13	0.541256	0.83882
group_869		hypothetical protein	70	123	15	37	82.3529	23.125	1.40379	0.411941	0.476814	8	4	5	0.726562	1
group_403		ISNCY family transposase ISLad2	15	37	70	123	17.6471	76.875	0.712355	0.411941	0.476814	31	13	24	0.00332689	0.47313
group_540		hypothetical protein	70	124	15	36	82.3529	22.5	1.35484	0.412174	0.476814	23	14	13	0.404873	0.677639
higA1		Antitoxin HigA1	38	62	47	98	44.7059	61.25	1.27797	0.413236	0.476814	48	25	28	0.312327	0.885433
group_10055	repE	hypothetical protein	8	22	77	138	9.41176	86.25	0.651712	0.414193	0.476814	23	6	17	0.0346897	0.0346897
group_4474		hypothetical protein	8	22	77	138	9.41176	86.25	0.651712	0.414193	0.476814	20	7	17	0.00257683	0.263176
group_1872	rusA	Crossover junction endodeoxyribonuclease RusA	12	17	73	143	14.1176	89.375	1.38276	0.414794	0.476814	23	10	13	0.677639	0.677639
group_425	intS_1	Prophage integrase IntS	12	17	73	143	14.1176	89.375	1.38276	0.414794	0.476814	20	9	12	0.503445	0.823803
group_4462		hypothetical protein	12	17	73	143	14.1176	89.375	1.38276	0.414794	0.476814	20	10	13	0.263176	1
group_5531		hypothetical protein	12	17	73	143	14.1176	89.375	1.38276	0.414794	0.476814	23	12	14	0.404873	1
chuR_2--group_14710--group_14713--group_4512--mngR_3--yidH_2	----------	Anaerobic sulfatase-maturating enzyme--hypothetical protein--hypothetical protein--PTS system EIIBC component--Mannosyl-D-glycerate transport/metabolism system repressor MngR--Inner membrane protein YidH	12	17	73	143	14.1176	89.375	1.38276	0.414794	0.476814	11	9	7	0.0654297	0.548828
group_1430		hypothetical protein	39	64	46	96	45.8824	60	1.27174	0.415544	0.476814	44	27	27	0.174171	0.174171
fruB_3--gatD--gatY--gatZ--group_2989--kdgK_3--lacC_2--srlR_4	--------gatC------	hypothetical protein--Galactitol 1-phosphate 5-dehydrogenase--D-tagatose-1,6-bisphosphate aldolase subunit GatY--D-tagatose-1,6-bisphosphate aldolase subunit GatZ--PTS system galactitol-specific EIIC component--Tagatose kinase--Tagatose-6-phosphate kinase--Glucitol operon repressor	39	64	46	96	45.8824	60	1.27174	0.415544	0.476814	30	22	18	0.0161248	0.361595
group_4469--group_7649	--	hypothetical protein--hypothetical protein	33	72	52	88	38.8235	55	0.775641	0.416057	0.476814	28	16	18	0.184933	0.571588
group_3729		hypothetical protein	52	88	33	72	61.1765	45	1.28926	0.416057	0.476814	27	18	16	0.122078	0.442068
group_4245		hypothetical protein	42	69	43	91	49.4118	56.875	1.28817	0.418665	0.47955	37	25	17	0.047031	0.742829
group_147		hypothetical protein	13	18	72	142	15.2941	88.75	1.42438	0.420456	0.479931	24	11	16	0.15159	0.83882
group_3316		hypothetical protein	13	18	72	142	15.2941	88.75	1.42438	0.420456	0.479931	22	12	12	0.831812	0.831812
group_3342		hypothetical protein	13	18	72	142	15.2941	88.75	1.42438	0.420456	0.479931	17	7	10	0.629059	0.629059
group_3475		hypothetical protein	13	18	72	142	15.2941	88.75	1.42438	0.420456	0.479931	20	11	13	0.263176	0.823803
group_394		hypothetical protein	13	18	72	142	15.2941	88.75	1.42438	0.420456	0.479931	23	13	12	0.677639	1
pys2		hypothetical protein	13	18	72	142	15.2941	88.75	1.42438	0.420456	0.479931	22	12	14	0.286279	0.831812
group_82		hypothetical protein	40	85	45	75	47.0588	46.875	0.784314	0.420911	0.479931	54	29	33	0.133674	0.683489
group_10110		hypothetical protein	16	38	69	122	18.8235	76.25	0.74447	0.420994	0.479931	36	13	26	0.011331	0.132498
group_1185	traV	Protein TraV	16	38	69	122	18.8235	76.25	0.74447	0.420994	0.479931	37	14	27	0.00763208	0.187742
pcoE		putative copper-binding protein PcoE	48	81	37	79	56.4706	49.375	1.26527	0.421214	0.479931	46	22	28	0.183925	0.882996
group_13979		hypothetical protein	7	9	78	151	8.23529	94.375	1.5057	0.428356	0.484892	5	4	3	0.375	1
group_14030		hypothetical protein	7	9	78	151	8.23529	94.375	1.5057	0.428356	0.484892	4	3	2	0.625	1
group_1580		hypothetical protein	7	9	78	151	8.23529	94.375	1.5057	0.428356	0.484892	15	7	8	1	1
group_7601		hypothetical protein	7	9	78	151	8.23529	94.375	1.5057	0.428356	0.484892	11	5	7	0.548828	1
group_7728		hypothetical protein	7	9	78	151	8.23529	94.375	1.5057	0.428356	0.484892	13	7	7	1	1
group_4663--group_8135	--	hypothetical protein--hypothetical protein	7	9	78	151	8.23529	94.375	1.5057	0.428356	0.484892	13	7	8	0.581055	1
group_9980		hypothetical protein	7	9	78	151	8.23529	94.375	1.5057	0.428356	0.484892	10	5	6	0.753906	1
group_186	proP_2	hypothetical protein	62	125	23	35	72.9412	21.875	0.754783	0.430051	0.484892	24	12	15	0.307456	1
group_1529		hypothetical protein	4	13	81	147	4.70588	91.875	0.558405	0.431165	0.484892	14	4	11	0.057373	0.179565
group_15344		hypothetical protein	4	13	81	147	4.70588	91.875	0.558405	0.431165	0.484892	9	3	6	0.507812	0.507812
group_5995		hypothetical protein	4	13	81	147	4.70588	91.875	0.558405	0.431165	0.484892	13	4	9	0.266846	0.266846
group_7976		hypothetical protein	4	13	81	147	4.70588	91.875	0.558405	0.431165	0.484892	10	3	7	0.34375	0.34375
cvaA_1--elmGT--fes_1--group_10075--group_14395--group_14396--group_14397--group_7630--ltxB	----------------	Colicin V secretion protein CvaA--Elloramycin glycosyltransferase ElmGT--Enterochelin esterase--hypothetical protein--hypothetical protein--hypothetical protein--hypothetical protein--hypothetical protein--Leukotoxin export ATP-binding protein LtxB	4	13	81	147	4.70588	91.875	0.558405	0.431165	0.484892	7	2	7	0.015625	0.453125
group_10734--lpxP_2--ndvB	ydfK_1----	Cold shock protein YdfK--Lipid A biosynthesis palmitoleoyltransferase--Cyclic beta-(1,2)-glucan synthase NdvB	4	13	81	147	4.70588	91.875	0.558405	0.431165	0.484892	12	4	10	0.0385742	0.387695
group_2056		hypothetical protein	9	24	76	136	10.5882	85	0.671053	0.432495	0.486137	29	8	22	0.00813006	0.0241195
group_2522		hypothetical protein	18	42	67	118	21.1765	73.75	0.754797	0.436662	0.490565	11	5	7	0.548828	1
group_221		hypothetical protein	14	20	71	140	16.4706	87.5	1.38028	0.439015	0.490848	22	9	14	0.286279	0.523467
group_3339		hypothetical protein	14	20	71	140	16.4706	87.5	1.38028	0.439015	0.490848	28	13	17	0.344928	0.850554
group_3276--group_4321--group_5555	--gpFI--	hypothetical protein--Putative prophage major tail sheath protein--hypothetical protein	14	20	71	140	16.4706	87.5	1.38028	0.439015	0.490848	26	13	14	0.845019	1
group_7479		hypothetical protein	14	20	71	140	16.4706	87.5	1.38028	0.439015	0.490848	26	11	17	0.168638	0.557197
group_13978	fabG_1	3-oxoacyl-[acyl-carrier-protein] reductase FabG	8	10	77	150	9.41176	93.75	1.55844	0.441605	0.490848	8	5	5	0.726562	0.726562
group_10236--group_14696--group_14697	----	hypothetical protein--hypothetical protein--hypothetical protein	8	10	77	150	9.41176	93.75	1.55844	0.441605	0.490848	3	2	2	1	1
group_2044		hypothetical protein	8	10	77	150	9.41176	93.75	1.55844	0.441605	0.490848	17	8	9	1	1
group_5811		hypothetical protein	8	10	77	150	9.41176	93.75	1.55844	0.441605	0.490848	17	8	10	0.629059	1
group_669	umuC_3	Protein UmuC	8	10	77	150	9.41176	93.75	1.55844	0.441605	0.490848	17	8	10	0.629059	1
group_13321--group_9283	--	hypothetical protein--hypothetical protein	8	10	77	150	9.41176	93.75	1.55844	0.441605	0.490848	10	6	6	0.753906	0.753906
bepE--mdtA_2	--	Efflux pump membrane transporter BepE--Multidrug resistance protein MdtA	77	150	8	10	90.5882	6.25	0.641667	0.441605	0.490848	8	4	5	0.726562	1
group_9851	entD	Enterobactin synthase component D	25	39	60	121	29.4118	75.625	1.29274	0.445517	0.490848	18	11	9	0.480682	1
group_225		hypothetical protein	10	26	75	134	11.7647	83.75	0.687179	0.448774	0.490848	31	10	21	0.0707555	0.0707555
group_7787		hypothetical protein	10	26	75	134	11.7647	83.75	0.687179	0.448774	0.490848	22	9	17	0.0169005	0.523467
group_134		Single-stranded DNA-binding protein	10	25	75	135	11.7647	84.375	0.72	0.449717	0.490848	29	10	20	0.0614283	0.136046
group_359	intA_2	Prophage integrase IntA	10	25	75	135	11.7647	84.375	0.72	0.449717	0.490848	16	6	13	0.0212708	0.454498
group_10260--group_5795	--	hypothetical protein--hypothetical protein	10	25	75	135	11.7647	84.375	0.72	0.449717	0.490848	14	6	9	0.42395	0.790527
group_5836		hypothetical protein	10	25	75	135	11.7647	84.375	0.72	0.449717	0.490848	21	9	16	0.0266037	0.663624
marR_1		Multiple antibiotic resistance protein MarR	10	25	75	135	11.7647	84.375	0.72	0.449717	0.490848	6	5	4	0.21875	0.6875
group_10057		hypothetical protein	21	48	64	112	24.7059	70	0.765625	0.456046	0.490848	22	11	16	0.0524788	1
group_456	lexA_1	LexA repressor	21	47	64	113	24.7059	70.625	0.788896	0.458091	0.490848	39	17	28	0.0094753	0.522397
group_659--group_970	--	hypothetical protein--hypothetical protein	27	43	58	117	31.7647	73.125	1.26664	0.458794	0.490848	45	20	29	0.0724543	0.551484
dnaJ_2		hypothetical protein	22	49	63	111	25.8824	69.375	0.791059	0.463082	0.490848	42	16	30	0.0079159	0.164149
group_10324	relE_2	mRNA interferase toxin RelE	11	28	74	132	12.9412	82.5	0.700772	0.463348	0.490848	21	10	14	0.189247	1
dam_2		DNA adenine methylase	5	15	80	145	5.88235	90.625	0.604167	0.463956	0.490848	16	5	11	0.210114	0.210114
group_13859	ttuB_5	Putative tartrate transporter	5	15	80	145	5.88235	90.625	0.604167	0.463956	0.490848	8	4	5	0.726562	1
group_1574		hypothetical protein	5	15	80	145	5.88235	90.625	0.604167	0.463956	0.490848	15	5	11	0.118469	0.301758
group_3237		hypothetical protein	5	15	80	145	5.88235	90.625	0.604167	0.463956	0.490848	3	3	1	0.25	1
group_4457		hypothetical protein	5	15	80	145	5.88235	90.625	0.604167	0.463956	0.490848	16	3	13	0.0212708	0.0212708
group_5751	dnaB_1	Replicative DNA helicase	5	15	80	145	5.88235	90.625	0.604167	0.463956	0.490848	19	5	14	0.0635681	0.0635681
group_646	intA_1	Prophage integrase IntA	5	15	80	145	5.88235	90.625	0.604167	0.463956	0.490848	15	4	12	0.0351562	0.118469
rpmJ		50S ribosomal protein L36	5	15	80	145	5.88235	90.625	0.604167	0.463956	0.490848	11	4	9	0.0654297	0.548828
ttuB_3		Putative tartrate transporter	80	145	5	15	94.1176	9.375	1.65517	0.463956	0.490848	8	5	4	0.726562	1
group_5730		hypothetical protein	28	45	57	115	32.9412	71.875	1.25536	0.464723	0.490848	20	11	13	0.263176	0.823803
ddpA_2--ddpB--gci--group_3292--group_3939--oppF_2	------oppD_2--ddpC_3--	putative D,D-dipeptide-binding periplasmic protein DdpA--putative D,D-dipeptide transport system permease protein DdpB--D-galactarolactone cycloisomerase--Oligopeptide transport ATP-binding protein OppD--putative D,D-dipeptide transport system permease protein DdpC--Oligopeptide transport ATP-binding protein OppF	77	149	8	11	90.5882	6.875	0.71057	0.464815	0.490848	15	11	6	0.118469	0.607239
group_1239		hypothetical protein	8	11	77	149	9.41176	93.125	1.40732	0.464815	0.490848	16	8	9	0.803619	1
group_14350		hypothetical protein	8	11	77	149	9.41176	93.125	1.40732	0.464815	0.490848	17	6	11	0.332306	0.332306
group_14447		hypothetical protein	8	11	77	149	9.41176	93.125	1.40732	0.464815	0.490848	6	5	4	0.21875	0.6875
group_2635--group_3470	--	hypothetical protein--hypothetical protein	8	11	77	149	9.41176	93.125	1.40732	0.464815	0.490848	18	8	10	0.814529	0.814529
group_4379		hypothetical protein	8	11	77	149	9.41176	93.125	1.40732	0.464815	0.490848	16	8	8	1	1
group_4432		hypothetical protein	8	11	77	149	9.41176	93.125	1.40732	0.464815	0.490848	17	8	11	0.332306	1
group_5725		hypothetical protein	8	11	77	149	9.41176	93.125	1.40732	0.464815	0.490848	17	8	10	0.629059	1
group_5744		hypothetical protein	8	11	77	149	9.41176	93.125	1.40732	0.464815	0.490848	15	8	8	1	1
group_13977--group_5642--group_7537	sotB_3----	sugar efflux transporter--hypothetical protein--hypothetical protein	8	11	77	149	9.41176	93.125	1.40732	0.464815	0.490848	9	5	6	0.507812	1
group_8247		hypothetical protein	8	11	77	149	9.41176	93.125	1.40732	0.464815	0.490848	17	8	10	0.629059	1
add_2--dasR--group_10234--group_14688--group_14689--group_7718--group_7720--kdgM_1	------------yicJ_1--	Cyclic adenylate deaminase--HTH-type transcriptional repressor DasR--hypothetical protein--hypothetical protein--hypothetical protein--hypothetical protein--Inner membrane symporter YicJ--Oligogalacturonate-specific porin KdgM	8	11	77	149	9.41176	93.125	1.40732	0.464815	0.490848	4	3	2	0.625	1
group_3304		hypothetical protein	23	52	62	108	27.0588	67.5	0.770471	0.46671	0.490848	25	12	17	0.107752	1
group_1977--group_3334--group_5635--group_9849--madA_2--madF--madH--mdcC_2--mdcG_2	madD----------------	Malonyl-S-ACP:biotin-protein carboxyltransferase MADD--hypothetical protein--hypothetical protein--hypothetical protein--Acetyl-S-ACP:malonate ACP transferase--Biotin carrier protein MADF--ACP-SH:acetate ligase--Malonate decarboxylase acyl carrier protein--Phosphoribosyl-dephospho-CoA transferase	23	52	62	108	27.0588	67.5	0.770471	0.46671	0.490848	23	11	19	0.00259948	1
group_131		hypothetical protein	16	24	69	136	18.8235	85	1.31401	0.470285	0.490848	31	15	21	0.0707555	1
group_401		hypothetical protein	16	24	69	136	18.8235	85	1.31401	0.470285	0.490848	26	12	14	0.845019	0.845019
group_7655		hypothetical protein	16	24	69	136	18.8235	85	1.31401	0.470285	0.490848	34	12	24	0.0243065	0.121449
group_168		IS630 family transposase ISEc33	24	53	61	107	28.2353	66.875	0.794309	0.471965	0.490848	42	20	27	0.0884295	0.877614
group_10678		hypothetical protein	9	12	76	148	10.5882	92.5	1.46053	0.473881	0.490848	17	9	11	0.332306	1
group_14031		hypothetical protein	9	12	76	148	10.5882	92.5	1.46053	0.473881	0.490848	8	5	4	0.726562	1
group_2577		hypothetical protein	9	12	76	148	10.5882	92.5	1.46053	0.473881	0.490848	14	9	8	0.42395	0.790527
group_10151--group_5753--group_5754--group_7676	------	hypothetical protein--hypothetical protein--hypothetical protein--hypothetical protein	9	12	76	148	10.5882	92.5	1.46053	0.473881	0.490848	16	9	9	0.803619	0.803619
group_3439--group_5843--group_7798	----	hypothetical protein--hypothetical protein--hypothetical protein	9	12	76	148	10.5882	92.5	1.46053	0.473881	0.490848	20	9	11	0.823803	0.823803
appB--group_10965--group_8068	----	Cytochrome bd-II ubiquinol oxidase subunit 2--hypothetical protein--hypothetical protein	9	12	76	148	10.5882	92.5	1.46053	0.473881	0.490848	14	4	10	0.179565	0.179565
group_16789--group_8080	--	hypothetical protein--hypothetical protein	9	12	76	148	10.5882	92.5	1.46053	0.473881	0.490848	18	9	11	0.480682	1
group_953		hypothetical protein	9	12	76	148	10.5882	92.5	1.46053	0.473881	0.490848	16	8	10	0.454498	1
pld		Phospholipase D	9	12	76	148	10.5882	92.5	1.46053	0.473881	0.490848	20	9	11	0.823803	0.823803
group_9694	higA_1	Antitoxin HigA	30	49	55	111	35.2941	69.375	1.23562	0.475338	0.490848	30	16	22	0.0161248	0.855536
iscR_2		HTH-type transcriptional regulator IscR	30	49	55	111	35.2941	69.375	1.23562	0.475338	0.490848	46	26	24	0.461391	0.882996
group_2636		hypothetical protein	12	29	73	131	14.1176	81.875	0.74256	0.475914	0.490848	27	11	18	0.122078	0.442068
group_9746		hypothetical protein	12	29	73	131	14.1176	81.875	0.74256	0.475914	0.490848	2	2	1	0.5	1
group_3297		hypothetical protein	12	30	73	130	14.1176	81.25	0.712329	0.47647	0.490848	3	3	1	0.25	1
group_5467		hypothetical protein	12	30	73	130	14.1176	81.25	0.712329	0.47647	0.490848	23	12	12	1	1
group_5938		hypothetical protein	12	30	73	130	14.1176	81.25	0.712329	0.47647	0.490848	4	3	2	0.625	1
group_7332		hypothetical protein	12	30	73	130	14.1176	81.25	0.712329	0.47647	0.490848	4	3	1	0.625	0.625
outC		Type II secretion system protein C	73	130	12	30	85.8824	18.75	1.40385	0.47647	0.490848	2	1	2	0.5	1
group_158		hypothetical protein	26	57	59	103	30.5882	64.375	0.796313	0.479528	0.490848	27	15	20	0.0191573	0.701108
group_33		hypothetical protein	32	52	53	108	37.6471	67.5	1.25399	0.479922	0.490848	49	26	33	0.0212941	0.77545
group_463		IS3 family transposase ISEc52	32	52	53	108	37.6471	67.5	1.25399	0.479922	0.490848	45	25	26	0.371298	0.551484
rfnT		Riboflavin transporter RfnT	53	108	32	52	62.3529	32.5	0.797454	0.479922	0.490848	19	12	13	0.167068	0.359283
lexA_1		LexA repressor	33	54	52	106	38.8235	66.25	1.24573	0.483675	0.490848	45	29	19	0.0724543	0.371298
group_372		hypothetical protein	32	53	53	107	37.6471	66.875	1.21894	0.484486	0.490848	46	29	26	0.103805	0.461391
group_1921--group_2450--group_4272	----	hypothetical protein--hypothetical protein--putative MFS-type transporter	53	107	32	53	62.3529	33.125	0.820386	0.484486	0.490848	19	12	13	0.167068	0.359283
chrB1		Protein ChrB	51	104	34	56	60	35	0.807692	0.487134	0.490848	20	13	14	0.115318	0.263176
besA		hypothetical protein	72	129	13	31	84.7059	19.375	1.33095	0.487183	0.490848	2	1	2	0.5	1
mgtC--ptrA_2	--	Protein MgtC--hypothetical protein	72	129	13	31	84.7059	19.375	1.33095	0.487183	0.490848	2	1	2	0.5	1
group_3293--group_7440	--	hypothetical protein--hypothetical protein	13	31	72	129	15.2941	80.625	0.751344	0.487183	0.490848	4	3	2	0.625	1
nphR		Transcriptional activator NphR	13	31	72	129	15.2941	80.625	0.751344	0.487183	0.490848	2	2	1	0.5	1
occQ		Octopine transport system permease protein OccQ	13	31	72	129	15.2941	80.625	0.751344	0.487183	0.490848	4	3	2	0.625	1
aatB--artM_3--axeA1--chbC_2--cynR_7--cysO--dcuR_1--dgoK1--dmlR_10--dmlR_11--doeA--fabG_4--gmuB_1--gntK_2--group_11072--group_1183--group_13583--group_13585--group_13617--group_13619--group_13620--group_13622--group_13633--group_13634--group_13635--group_13636--group_13655--group_13663--group_13697--group_13699--group_13722--group_13724--group_13760--group_1479--group_1485--group_1948--group_2489-…	------------------------------aaeB_2------lutR--ttuB_1------besA----------bglH_1--emrB_2------yjjV------------------------dgcT------argE_2----ves----------dapA_3--glnH_3------yciE_1------yajO_2--mngR_1--------------panF----------------------------	Aspartate aminotransferase--Arginine transport ATP-binding protein ArtM--Acetylxylan esterase--PTS system N,N'-diacetylchitobiose-specific EIIC component--HTH-type transcriptional regulator CynR--Sulfur carrier protein CysO--Transcriptional regulatory protein DcuR--putative 2-dehydro-3-deoxygalactonokinase DgoK1--HTH-type transcriptional regulator DmlR--HTH-type transcriptional regulator DmlR--Ec…	13	31	72	129	15.2941	80.625	0.751344	0.487183	0.490848	2	2	1	0.5	1
ytfF_2		Inner membrane protein YtfF	13	31	72	129	15.2941	80.625	0.751344	0.487183	0.490848	28	10	23	0.000912234	0.184933
group_7627		hypothetical protein	18	27	67	133	21.1765	83.125	1.32338	0.488345	0.490848	17	7	15	0.00234985	0.629059
group_793		hypothetical protein	18	27	67	133	21.1765	83.125	1.32338	0.488345	0.490848	33	15	23	0.035082	0.728332
group_2910		hypothetical protein	33	55	52	105	38.8235	65.625	1.21154	0.488569	0.490848	47	29	23	0.143865	1
group_4433--psiB	--	hypothetical protein--Protein PsiB	33	55	52	105	38.8235	65.625	1.21154	0.488569	0.490848	47	23	29	0.143865	1
xylB_2		Xylulose kinase	56	97	29	63	65.8824	39.375	1.25418	0.488699	0.490848	17	12	7	0.143463	0.629059
group_14437		hypothetical protein	6	17	79	143	7.05882	89.375	0.638868	0.491072	0.490848	16	6	14	0.00418091	0.454498
group_14727		hypothetical protein	6	17	79	143	7.05882	89.375	0.638868	0.491072	0.490848	13	6	10	0.0922852	1
group_5750		hypothetical protein	6	17	79	143	7.05882	89.375	0.638868	0.491072	0.490848	21	6	15	0.0783539	0.0783539
group_9724		hypothetical protein	6	17	79	143	7.05882	89.375	0.638868	0.491072	0.490848	19	6	13	0.167068	0.167068
aatB_1--gldA_1--group_13773--group_13774--group_9782--ntaA_1--pcaB_1--scmL--scmP_1--tcyA	------artM_1------------	Aspartate aminotransferase--hypothetical protein--hypothetical protein--Arginine transport ATP-binding protein ArtM--hypothetical protein--Nitrilotriacetate monooxygenase component A--3-carboxy-cis,cis-muconate cycloisomerase--S-(2-succino)cysteine N-acetyltransferase--N-acetylcysteine deacetylase--L-cystine-binding protein TcyA	6	17	79	143	7.05882	89.375	0.638868	0.491072	0.490848	8	6	5	0.289062	0.726562
group_5604--xynB_1--yagG_3	rhaR_4----	HTH-type transcriptional activator RhaR--Beta-xylosidase--Putative glycoside/cation symporter YagG	6	17	79	143	7.05882	89.375	0.638868	0.491072	0.490848	8	5	5	0.726562	0.726562
alsE_1--group_1281--group_1532	#NAME?	D-allulose-6-phosphate 3-epimerase--Glucitol operon repressor--Ribokinase	56	98	29	62	65.8824	38.75	1.22167	0.49108	0.490848	16	11	7	0.210114	0.803619
group_2775		hypothetical protein	56	98	29	62	65.8824	38.75	1.22167	0.49108	0.490848	15	11	6	0.118469	0.607239
group_14436		hypothetical protein	6	16	79	144	7.05882	90	0.683544	0.492207	0.490848	15	6	13	0.00738525	0.607239
gpFI_1--group_1946--group_2491--group_2492	------	Putative prophage major tail sheath protein--hypothetical protein--hypothetical protein--hypothetical protein	6	16	79	144	7.05882	90	0.683544	0.492207	0.490848	19	5	14	0.0635681	0.0635681
group_5572--group_7420	--	hypothetical protein--hypothetical protein	6	16	79	144	7.05882	90	0.683544	0.492207	0.490848	10	6	6	0.753906	0.753906
group_1213		hypothetical protein	18	28	67	132	21.1765	82.5	1.26652	0.495618	0.494022	32	14	19	0.377086	0.596615
fruA_3--gatA--gatB--srlR_3	------	PTS system fructose-specific EIIABC component--PTS system galactitol-specific EIIA component--PTS system galactitol-specific EIIB component--Glucitol operon repressor	39	65	46	95	45.8824	59.375	1.23913	0.497394	0.494698	31	22	19	0.0294494	0.281042
group_9489	betB_2	NAD/NADP-dependent betaine aldehyde dehydrogenase	71	127	14	33	83.5294	20.625	1.31777	0.497439	0.494698	4	4	3	0.125	0.625
group_7455--sorM	sorB_2--	PTS system sorbose-specific EIIB component--PTS system sorbose-specific EIID component	47	96	38	64	55.2941	40	0.824561	0.498314	0.495114	23	13	15	0.21004	0.677639
group_772		hypothetical protein	19	29	66	131	22.3529	81.875	1.30042	0.499136	0.495703	29	13	19	0.136046	0.711071
group_763		hypothetical protein	35	74	50	86	41.1765	53.75	0.813514	0.500276	0.496034	24	11	20	0.00154388	0.83882
group_10350		hypothetical protein	10	14	75	146	11.7647	91.25	1.39048	0.500614	0.496034	12	9	5	0.145996	0.774414
group_552		hypothetical protein	10	14	75	146	11.7647	91.25	1.39048	0.500614	0.496034	21	10	14	0.189247	1
group_7551		hypothetical protein	10	14	75	146	11.7647	91.25	1.39048	0.500614	0.496034	12	6	7	0.774414	1
group_9583		hypothetical protein	10	14	75	146	11.7647	91.25	1.39048	0.500614	0.496034	12	9	7	0.145996	0.774414
group_56		IS3 family transposase IS1400	43	89	42	71	50.5882	44.375	0.816747	0.501571	0.496755	39	21	26	0.0532519	0.749259
group_1516		putative protein	47	80	38	80	55.2941	50	1.23684	0.502058	0.496783	25	16	15	0.229523	0.424356
lpfB_1		hypothetical protein	38	80	47	80	44.7059	50	0.808511	0.502058	0.496783	26	15	18	0.0755187	0.557197
group_5693		hypothetical protein	46	79	39	81	54.1176	50.625	1.20935	0.504291	0.498497	26	17	17	0.168638	0.168638
hcaB_2		hypothetical protein	39	81	46	79	45.8824	49.375	0.826892	0.504291	0.498497	24	13	17	0.0639147	0.83882
yfiR		hypothetical protein	38	79	47	81	44.7059	50.625	0.828979	0.504481	0.498497	22	13	17	0.0169005	0.523467
group_146		hypothetical protein	19	30	66	130	22.3529	81.25	1.24747	0.506559	0.498972	35	18	21	0.310505	1
group_15741		hypothetical protein	19	30	66	130	22.3529	81.25	1.24747	0.506559	0.498972	36	15	23	0.132498	0.405032
group_15743	arsC_2	Arsenate reductase	19	30	66	130	22.3529	81.25	1.24747	0.506559	0.498972	36	15	23	0.132498	0.405032
group_2911		hypothetical protein	19	30	66	130	22.3529	81.25	1.24747	0.506559	0.498972	34	19	18	0.607591	0.864166
group_105		hypothetical protein	15	35	70	125	17.6471	78.125	0.765306	0.506805	0.498972	30	11	23	0.00522288	0.200488
group_2498		hypothetical protein	15	35	70	125	17.6471	78.125	0.765306	0.506805	0.498972	9	7	2	0.179688	0.179688
group_9733--nimR_4	aaeA_2--	p-hydroxybenzoic acid efflux pump subunit AaeA--HTH-type transcriptional regulator NimR	15	35	70	125	17.6471	78.125	0.765306	0.506805	0.498972	3	3	2	0.25	1
group_9693		hypothetical protein	65	129	20	31	76.4706	19.375	0.781008	0.508979	0.500885	12	7	9	0.145996	0.774414
group_4611		hypothetical protein	7	19	78	141	8.23529	88.125	0.665992	0.513938	0.504183	16	6	12	0.0768127	0.454498
group_251		hypothetical protein	78	142	7	18	91.7647	11.25	1.41247	0.51396	0.504183	13	7	7	1	1
group_10064		hypothetical protein	7	18	78	142	8.23529	88.75	0.707977	0.51396	0.504183	21	7	17	0.00719738	0.189247
group_1965	dapA_3	4-hydroxy-tetrahydrodipicolinate synthase	7	18	78	142	8.23529	88.75	0.707977	0.51396	0.504183	10	6	5	0.753906	1
group_5786		hypothetical protein	7	18	78	142	8.23529	88.75	0.707977	0.51396	0.504183	6	2	5	0.21875	0.6875
group_7365		hypothetical protein	7	18	78	142	8.23529	88.75	0.707977	0.51396	0.504183	20	6	15	0.0413895	0.115318
group_7774		IS3 family transposase ISKpn8	7	18	78	142	8.23529	88.75	0.707977	0.51396	0.504183	14	6	9	0.42395	0.790527
group_811	emrA_1	Colistin resistance protein EmrA	65	128	20	32	76.4706	20	0.8125	0.516543	0.505801	23	15	12	0.21004	1
group_110		hypothetical protein	20	32	65	128	23.5294	80	1.23077	0.516543	0.505801	32	14	21	0.110184	0.596615
group_3369		hypothetical protein	20	32	65	128	23.5294	80	1.23077	0.516543	0.505801	35	16	21	0.310505	0.735879
ybcO		hypothetical protein	20	32	65	128	23.5294	80	1.23077	0.516543	0.505801	38	19	22	0.417692	1
intA_2		Prophage integrase IntA	21	33	64	127	24.7059	79.375	1.26278	0.517987	0.506986	34	16	22	0.121449	0.864166
oadA		Oxaloacetate decarboxylase alpha chain	74	144	11	16	87.0588	10	0.747475	0.523185	0.507785	14	8	11	0.057373	0.790527
group_1447	rrrD	Lysozyme RrrD	11	16	74	144	12.9412	90	1.33784	0.523185	0.507785	19	9	10	1	1
group_2015		hypothetical protein	11	16	74	144	12.9412	90	1.33784	0.523185	0.507785	23	10	13	0.677639	0.677639
group_2025		hypothetical protein	11	16	74	144	12.9412	90	1.33784	0.523185	0.507785	23	11	15	0.21004	1
group_1199--group_2544--group_2545--group_7554--group_767	--------	hypothetical protein--hypothetical protein--hypothetical protein--hypothetical protein--hypothetical protein	11	16	74	144	12.9412	90	1.33784	0.523185	0.507785	14	7	8	0.790527	1
group_9926		hypothetical protein	11	16	74	144	12.9412	90	1.33784	0.523185	0.507785	20	11	14	0.115318	0.823803
amiF--group_10245--group_10247--group_7726--livF_7--livH_4--lptB_4--rcsC_5	--amiC_3--rssB_2----------	Formamidase--Aliphatic amidase expression-regulating protein--Regulator of RpoS--hypothetical protein--High-affinity branched-chain amino acid transport ATP-binding protein LivF--High-affinity branched-chain amino acid transport system permease protein LivH--Lipopolysaccharide export system ATP-binding protein LptB--Sensor histidine kinase RcsC	11	16	74	144	12.9412	90	1.33784	0.523185	0.507785	23	9	14	0.404873	0.404873
group_638		hypothetical protein	17	39	68	121	20	75.625	0.775641	0.523258	0.507785	36	16	23	0.132498	0.617719
group_157		hypothetical protein	18	41	67	119	21.1765	74.375	0.77976	0.530503	0.514586	44	18	28	0.0961418	0.291215
group_971		hypothetical protein	18	40	67	120	21.1765	75	0.80597	0.53197	0.515304	37	15	28	0.00256321	0.324009
group_2010		IS110 family transposase ISEsa2	8	20	77	140	9.41176	87.5	0.727273	0.53268	0.515304	24	8	17	0.0639147	0.15159
ynfU		Putative zinc-binding protein YnfU	8	20	77	140	9.41176	87.5	0.727273	0.53268	0.515304	22	8	16	0.0524788	0.286279
group_3310--group_3311	#NAME?	hypothetical protein--Protein PsiB	8	21	77	139	9.41176	86.875	0.687693	0.533524	0.515304	23	8	15	0.21004	0.21004
group_672		hypothetical protein	8	21	77	139	9.41176	86.875	0.687693	0.533524	0.515304	25	8	17	0.107752	0.107752
group_7447		hypothetical protein	8	21	77	139	9.41176	86.875	0.687693	0.533524	0.515304	10	6	6	0.753906	0.753906
lolD_1		putative ABC transporter ATP-binding protein	62	123	23	37	72.9412	23.125	0.810887	0.533861	0.515304	31	21	18	0.0707555	0.47313
group_1873	dinI_1	DNA damage-inducible protein I	23	37	62	123	27.0588	76.875	1.23322	0.533861	0.515304	40	22	22	0.635828	0.635828
group_293		hypothetical protein	23	37	62	123	27.0588	76.875	1.23322	0.533861	0.515304	45	19	33	0.0024589	0.371298
group_768		hypothetical protein	23	37	62	123	27.0588	76.875	1.23322	0.533861	0.515304	23	13	14	0.404873	0.677639
group_4		IS5 family transposase IS903	66	117	19	43	77.6471	26.875	1.27665	0.537181	0.518278	34	23	17	0.0576127	1
group_390		hypothetical protein	19	42	66	118	22.3529	73.75	0.808802	0.538101	0.518704	41	17	27	0.0595839	0.348889
group_597		hypothetical protein	19	42	66	118	22.3529	73.75	0.808802	0.538101	0.518704	36	17	23	0.132498	0.867939
group_1423	ybcO	Putative nuclease YbcO	12	18	73	142	14.1176	88.75	1.2968	0.542537	0.521818	24	10	14	0.541256	0.541256
group_2020		hypothetical protein	12	18	73	142	14.1176	88.75	1.2968	0.542537	0.521818	17	10	9	0.629059	1
group_9531		hypothetical protein	12	18	73	142	14.1176	88.75	1.2968	0.542537	0.521818	25	10	16	0.229523	0.424356
oadB		Oxaloacetate decarboxylase beta chain	73	142	12	18	85.8824	11.25	0.771127	0.542537	0.521818	16	9	12	0.0768127	0.803619
srpC		putative chromate transport protein	73	142	12	18	85.8824	11.25	0.771127	0.542537	0.521818	16	10	9	0.454498	0.803619
group_5251		hypothetical protein	20	45	65	115	23.5294	71.875	0.786325	0.543344	0.521839	11	6	8	0.226562	1
group_13702--group_5599	--	hypothetical protein--hypothetical protein	20	45	65	115	23.5294	71.875	0.786325	0.543344	0.521839	17	9	12	0.143463	1
ccdA--ccdB	--	Antitoxin CcdA--Toxin CcdB	20	44	65	116	23.5294	72.5	0.811189	0.543762	0.521839	36	15	26	0.011331	0.405032
group_2040--group_2041	arsR2--arsH	Arsenic resistance transcriptional regulator ArsR2--NADPH-dependent FMN reductase ArsH	9	22	76	138	10.5882	86.25	0.742823	0.548982	0.524071	26	8	19	0.0289593	0.0755187
group_7861		hypothetical protein	9	22	76	138	10.5882	86.25	0.742823	0.548982	0.524071	5	3	4	0.375	1
sorC_2		Sorbitol operon regulator	64	114	21	46	75.2941	28.75	1.22974	0.548993	0.524071	25	19	13	0.0146333	1
group_1969		hypothetical protein	26	42	59	118	30.5882	73.75	1.2381	0.549039	0.524071	39	22	24	0.199591	0.522397
group_4472		hypothetical protein	13	19	72	141	15.2941	88.125	1.33991	0.550515	0.524071	25	12	16	0.229523	1
yfjZ		Antitoxin YfjZ	13	19	72	141	15.2941	88.125	1.33991	0.550515	0.524071	21	10	11	1	1
group_10108		IS110 family transposase ISEc21	3	10	82	150	3.52941	93.75	0.54878	0.551169	0.524071	9	2	9	0.00390625	0.179688
group_15428		hypothetical protein	3	10	82	150	3.52941	93.75	0.54878	0.551169	0.524071	10	3	8	0.109375	0.34375
group_4606		hypothetical protein	3	10	82	150	3.52941	93.75	0.54878	0.551169	0.524071	11	3	8	0.226562	0.226562
group_566	iolG_2	Myo-inositol 2-dehydrogenase	3	10	82	150	3.52941	93.75	0.54878	0.551169	0.524071	12	3	10	0.0385742	0.145996
group_10940--group_4532--group_5985	tnpR----	Transposon gamma-delta resolvase--ISNCY family transposase ISLad2--hypothetical protein	3	10	82	150	3.52941	93.75	0.54878	0.551169	0.524071	13	3	10	0.0922852	0.0922852
group_4530--group_7778	--	hypothetical protein--hypothetical protein	3	10	82	150	3.52941	93.75	0.54878	0.551169	0.524071	11	3	8	0.226562	0.226562
group_4271--group_9609	--	hypothetical protein--hypothetical protein	3	10	82	150	3.52941	93.75	0.54878	0.551169	0.524071	9	3	6	0.507812	0.507812
group_5992--hsdM	--	hypothetical protein--Type I restriction enzyme EcoKI M protein	3	10	82	150	3.52941	93.75	0.54878	0.551169	0.524071	11	3	8	0.226562	0.226562
pleD		hypothetical protein	3	10	82	150	3.52941	93.75	0.54878	0.551169	0.524071	10	3	8	0.109375	0.34375
gstB_4		Glutathione S-transferase GstB	62	110	23	50	72.9412	31.25	1.2253	0.558293	0.526693	26	17	15	0.168638	0.557197
group_13366		hypothetical protein	27	45	58	115	31.7647	71.875	1.18966	0.558887	0.526693	41	25	23	0.211024	0.532709
group_1874		hypothetical protein	13	20	72	140	15.2941	87.5	1.26389	0.55934	0.526693	26	13	15	0.557197	1
group_8008		hypothetical protein	13	20	72	140	15.2941	87.5	1.26389	0.55934	0.526693	26	12	15	0.557197	0.845019
group_9862		hypothetical protein	13	20	72	140	15.2941	87.5	1.26389	0.55934	0.526693	20	10	14	0.115318	1
group_10729		hypothetical protein	10	24	75	136	11.7647	85	0.755556	0.563317	0.526693	20	8	14	0.115318	0.503445
group_14757		hypothetical protein	10	24	75	136	11.7647	85	0.755556	0.563317	0.526693	13	6	8	0.581055	1
group_2588		hypothetical protein	10	24	75	136	11.7647	85	0.755556	0.563317	0.526693	24	10	16	0.15159	0.541256
group_5805		hypothetical protein	10	24	75	136	11.7647	85	0.755556	0.563317	0.526693	28	10	21	0.012541	0.184933
group_14755--yfcR--yfcS	----	hypothetical protein--putative fimbrial-like protein YfcR--putative fimbrial chaperone YfcS	10	24	75	136	11.7647	85	0.755556	0.563317	0.526693	13	6	8	0.581055	1
group_14907--group_5277--group_7125--group_9487	lsrD_1--rbsC_7--lsrB_1--rbsA_3	Autoinducer 2 import system permease protein LsrD--Ribose import permease protein RbsC--Autoinducer 2-binding protein LsrB--Ribose import ATP-binding protein RbsA	56	112	29	48	65.8824	30	0.827586	0.563689	0.526693	19	6	15	0.0192108	0.167068
group_34		hypothetical protein	29	48	56	112	34.1176	70	1.20833	0.563689	0.526693	49	25	27	0.568172	1
adhE_4--betI_4--ccmL_2--cutC_3--cutD_3--group_1170--group_2481--group_5548--group_7380--group_934--mdtJ_2--pduA_4--pduA_5--pduL_2--qacC	------------------adhE_4----------	Aldehyde-alcohol dehydrogenase--HTH-type transcriptional regulator BetI--Carbon dioxide concentrating mechanism protein CcmL--Choline trimethylamine-lyase--Choline trimethylamine-lyase activating enzyme--hypothetical protein--hypothetical protein--hypothetical protein--hypothetical protein--Aldehyde-alcohol dehydrogenase--Spermidine export protein MdtJ--Propanediol utilization protein PduA--Propa…	29	48	56	112	34.1176	70	1.20833	0.563689	0.526693	19	15	6	0.0192108	0.167068
group_1539		hypothetical protein	14	21	71	139	16.4706	86.875	1.30516	0.565412	0.526693	16	9	11	0.210114	0.803619
group_5960		hypothetical protein	14	21	71	139	16.4706	86.875	1.30516	0.565412	0.526693	26	13	15	0.557197	1
group_756		hypothetical protein	14	21	71	139	16.4706	86.875	1.30516	0.565412	0.526693	26	13	14	0.845019	1
mshA_3		D-inositol-3-phosphate glycosyltransferase	25	54	60	106	29.4118	66.25	0.817901	0.56623	0.526693	31	22	16	0.0294494	1
group_10803		hypothetical protein	6	8	79	152	7.05882	95	1.44304	0.567301	0.526693	10	5	6	0.753906	1
group_18565		hypothetical protein	6	8	79	152	7.05882	95	1.44304	0.567301	0.526693	12	6	7	0.774414	1
group_18636		hypothetical protein	6	8	79	152	7.05882	95	1.44304	0.567301	0.526693	8	6	4	0.289062	1
group_18883		hypothetical protein	6	8	79	152	7.05882	95	1.44304	0.567301	0.526693	11	6	7	0.548828	1
group_2549		hypothetical protein	6	8	79	152	7.05882	95	1.44304	0.567301	0.526693	13	6	8	0.581055	1
group_3418		hypothetical protein	6	8	79	152	7.05882	95	1.44304	0.567301	0.526693	9	3	6	0.507812	0.507812
group_4637		hypothetical protein	6	8	79	152	7.05882	95	1.44304	0.567301	0.526693	13	6	8	0.581055	1
group_5633		hypothetical protein	6	8	79	152	7.05882	95	1.44304	0.567301	0.526693	8	4	5	0.726562	1
group_7575		hypothetical protein	6	8	79	152	7.05882	95	1.44304	0.567301	0.526693	13	6	8	0.581055	1
group_1475--group_2493--group_5560--group_937--group_938--group_939--group_940--group_941	--------------	hypothetical protein--hypothetical protein--hypothetical protein--hypothetical protein--hypothetical protein--hypothetical protein--hypothetical protein--hypothetical protein	6	8	79	152	7.05882	95	1.44304	0.567301	0.526693	11	5	6	1	1
group_11178--uvrA_2	--	hypothetical protein--UvrABC system protein A	6	8	79	152	7.05882	95	1.44304	0.567301	0.526693	7	5	4	0.453125	1
group_5442--group_7264	btuD_1--	Vitamin B12 import ATP-binding protein BtuD--hypothetical protein	25	53	60	107	29.4118	66.875	0.841195	0.568427	0.527286	30	22	15	0.0161248	1
group_2151		hypothetical protein	26	56	59	104	30.5882	65	0.818402	0.569743	0.52828	49	22	34	0.00939924	0.568172
dinI_2		DNA damage-inducible protein I	31	52	54	108	36.4706	67.5	1.19231	0.571724	0.52989	42	27	22	0.0884295	0.877614
group_13962		hypothetical protein	14	22	71	138	16.4706	86.25	1.23688	0.574085	0.530637	16	5	11	0.210114	0.210114
group_1173--group_266--group_289	----	hypothetical protein--hypothetical protein--hypothetical protein	14	22	71	138	16.4706	86.25	1.23688	0.574085	0.530637	28	13	15	0.850554	0.850554
rclR_1--ydfG_1	--	IS5 family transposase IS4811--NADP-dependent 3-hydroxy acid dehydrogenase YdfG	58	103	27	57	68.2353	35.625	1.18878	0.574306	0.530637	24	15	15	0.307456	0.307456
group_18		hypothetical protein	32	54	53	106	37.6471	66.25	1.18519	0.575293	0.530637	48	28	29	0.193413	0.312327
group_2619		hypothetical protein	15	23	70	137	17.6471	85.625	1.2764	0.578588	0.530637	28	15	16	0.571588	0.850554
group_115		hypothetical protein	33	56	52	104	38.8235	65	1.17857	0.57859	0.530637	34	16	25	0.00904119	0.864166
deoC_1		Deoxyribose-phosphate aldolase	55	97	30	63	64.7059	39.375	1.19072	0.581334	0.530637	18	12	8	0.237885	0.814529
group_1153		hypothetical protein	31	65	54	95	36.4706	59.375	0.839031	0.583241	0.530637	26	17	15	0.168638	0.557197
group_24		hypothetical protein	36	61	49	99	42.3529	61.875	1.19237	0.583432	0.530637	45	25	28	0.135156	0.551484
gap_1		Glyceraldehyde-3-phosphate dehydrogenase	53	93	32	67	62.3529	41.875	1.19321	0.584944	0.530637	28	18	17	0.184933	0.344928
group_10076--group_10077	--	hypothetical protein--hypothetical protein	4	11	81	149	4.70588	93.125	0.668911	0.586511	0.530637	7	3	6	0.125	1
group_10512		hypothetical protein	4	11	81	149	4.70588	93.125	0.668911	0.586511	0.530637	4	2	3	0.625	1
group_15338		hypothetical protein	4	11	81	149	4.70588	93.125	0.668911	0.586511	0.530637	4	2	3	0.625	1
group_7516		hypothetical protein	4	11	81	149	4.70588	93.125	0.668911	0.586511	0.530637	13	4	11	0.0224609	0.266846
group_975		hypothetical protein	4	11	81	149	4.70588	93.125	0.668911	0.586511	0.530637	12	4	9	0.145996	0.387695
allA--allB--allC--allD--allE--allR--allS_1--arcC2--fdrA--gcl--glxK--glxR--group_4306--group_5535--group_5538--group_7367--group_7369--ybbW--ybbY	------------------------sauU----hyi--------	Ureidoglycolate lyase--Allantoinase--Allantoate amidohydrolase--Ureidoglycolate dehydrogenase (NAD(+))--(S)-ureidoglycine aminohydrolase--HTH-type transcriptional repressor AllR--HTH-type transcriptional activator AllS--Carbamate kinase 2--Protein FdrA--Glyoxylate carboligase--Glycerate 3-kinase--2-hydroxy-3-oxopropionate reductase--putative sulfoacetate transporter SauU--hypothetical protein--Hy…	4	11	81	149	4.70588	93.125	0.668911	0.586511	0.530637	8	4	6	0.289062	1
group_12349		hypothetical protein	36	62	49	98	42.3529	61.25	1.16129	0.586996	0.530637	43	20	30	0.0137182	0.760792
group_346		hypothetical protein	15	24	70	136	17.6471	85	1.21429	0.587138	0.530637	27	13	14	1	1
group_136		hypothetical protein	47	95	38	65	55.2941	40.625	0.84626	0.587332	0.530637	32	19	22	0.0501025	0.377086
bacC--sdhL--sorA--sorC_3--sorF--yggP	----------	Dihydroanticapsin 7-dehydrogenase--Shikimate dehydrogenase-like protein--PTS system sorbose-specific EIIC component--Sorbitol operon regulator--PTS system sorbose-specific EIIA component--Mannitol-1-phosphate 5-dehydrogenase	47	95	38	65	55.2941	40.625	0.84626	0.587332	0.530637	22	13	14	0.286279	0.523467
pepE		Peptidase E	38	65	47	95	44.7059	59.375	1.18167	0.587332	0.530637	22	14	13	0.286279	0.523467
group_10073		hypothetical protein	4	12	81	148	4.70588	92.5	0.609053	0.588015	0.530637	6	2	6	0.03125	0.6875
group_12247		hypothetical protein	4	12	81	148	4.70588	92.5	0.609053	0.588015	0.530637	10	3	7	0.34375	0.34375
group_10510--group_15336--group_15337	----	hypothetical protein--hypothetical protein--hypothetical protein	4	12	81	148	4.70588	92.5	0.609053	0.588015	0.530637	4	2	3	0.625	1
group_4291	dgcT	putative diguanylate cyclase DgcT	4	12	81	148	4.70588	92.5	0.609053	0.588015	0.530637	4	3	1	0.625	0.625
group_4434		hypothetical protein	4	12	81	148	4.70588	92.5	0.609053	0.588015	0.530637	15	4	12	0.0351562	0.118469
group_5774		hypothetical protein	4	12	81	148	4.70588	92.5	0.609053	0.588015	0.530637	15	4	11	0.118469	0.118469
group_7426		hypothetical protein	4	12	81	148	4.70588	92.5	0.609053	0.588015	0.530637	10	4	8	0.109375	0.753906
group_7777	traM	Relaxosome protein TraM	4	12	81	148	4.70588	92.5	0.609053	0.588015	0.530637	13	4	9	0.266846	0.266846
group_4480--lemA	--	hypothetical protein--Protein LemA	4	12	81	148	4.70588	92.5	0.609053	0.588015	0.530637	8	4	6	0.289062	1
hcnB		Hydrogen cyanide synthase subunit HcnB	33	68	52	92	38.8235	57.5	0.858597	0.58889	0.530637	14	9	9	0.42395	0.42395
mshA_1--mshA_2	--	D-inositol-3-phosphate glycosyltransferase--D-inositol-3-phosphate glycosyltransferase	34	70	51	90	40	56.25	0.857143	0.589836	0.530637	29	22	12	0.00813006	0.458258
recE		hypothetical protein	34	70	51	90	40	56.25	0.857143	0.589836	0.530637	52	29	33	0.0703942	0.488456
group_7233		hypothetical protein	49	85	36	75	57.6471	46.875	1.20098	0.589844	0.530637	47	22	29	0.143865	0.770867
silP		Silver exporting P-type ATPase	49	85	36	75	57.6471	46.875	1.20098	0.589844	0.530637	47	22	29	0.143865	0.770867
group_4369		hypothetical protein	16	25	69	135	18.8235	84.375	1.25217	0.59033	0.530637	31	14	18	0.47313	0.7201
cusA_2--cusF_2--cusS_2	----	Cation efflux system protein CusA--Cation efflux system protein CusF--Sensor histidine kinase CusS	49	86	36	74	57.6471	46.25	1.17119	0.591203	0.530637	48	22	29	0.193413	0.665466
sasA_3		Adaptive-response sensory-kinase SasA	49	86	36	74	57.6471	46.25	1.17119	0.591203	0.530637	48	23	29	0.193413	0.885433
group_2767		hypothetical protein	36	74	49	86	42.3529	53.75	0.853833	0.591203	0.530637	18	10	14	0.0308838	0.814529
group_1979		hypothetical protein	44	89	41	71	51.7647	44.375	0.856125	0.591718	0.530637	20	8	17	0.00257683	0.503445
group_54		IS3 family transposase ISRaq1	38	78	47	82	44.7059	51.25	0.849973	0.591883	0.530637	50	27	32	0.0649086	0.671811
group_3273--rspR_2--sdcS--ttdA--ttdB	--------	hypothetical protein--hypothetical protein--Sodium-dependent dicarboxylate transporter SdcS--L(+)-tartrate dehydratase subunit alpha--L(+)-tartrate dehydratase subunit beta	38	78	47	82	44.7059	51.25	0.849973	0.591883	0.530637	23	15	17	0.0346897	0.21004
group_5694		hypothetical protein	42	73	43	87	49.4118	54.375	1.16406	0.592815	0.531253	19	11	12	0.359283	0.647606
group_207		hypothetical protein	41	83	44	77	48.2353	48.125	0.864458	0.594489	0.531395	54	30	32	0.220328	0.496617
group_13632		hypothetical protein	13	30	72	130	15.2941	81.25	0.782407	0.597569	0.531395	3	3	1	0.25	1
group_1476		hypothetical protein	13	30	72	130	15.2941	81.25	0.782407	0.597569	0.531395	5	4	1	0.375	0.375
group_3280		hypothetical protein	13	30	72	130	15.2941	81.25	0.782407	0.597569	0.531395	3	3	1	0.25	1
group_3285		hypothetical protein	13	30	72	130	15.2941	81.25	0.782407	0.597569	0.531395	3	3	1	0.25	1
group_5561		hypothetical protein	13	30	72	130	15.2941	81.25	0.782407	0.597569	0.531395	3	3	1	0.25	1
dmlR_9--group_13628--group_7419	----	HTH-type transcriptional regulator DmlR--hypothetical protein--Acetyltransferase	13	30	72	130	15.2941	81.25	0.782407	0.597569	0.531395	3	3	1	0.25	1
group_5590--group_7452	citG_3--	2-(5''-triphosphoribosyl)-3'-dephosphocoenzyme-A synthase--hypothetical protein	13	30	72	130	15.2941	81.25	0.782407	0.597569	0.531395	3	3	1	0.25	1
group_7472	outC	Type II secretion system protein C	13	30	72	130	15.2941	81.25	0.782407	0.597569	0.531395	3	3	1	0.25	1
group_9663		hypothetical protein	13	30	72	130	15.2941	81.25	0.782407	0.597569	0.531395	5	4	2	0.375	1
mdlC		Benzoylformate decarboxylase	13	30	72	130	15.2941	81.25	0.782407	0.597569	0.531395	3	3	0	0.25	0.25
occP_1		Octopine permease ATP-binding protein P	13	30	72	130	15.2941	81.25	0.782407	0.597569	0.531395	4	3	2	0.625	1
sufS_2		Cysteine desulfurase	13	30	72	130	15.2941	81.25	0.782407	0.597569	0.531395	3	3	1	0.25	1
group_48		hypothetical protein	16	26	69	134	18.8235	83.75	1.19509	0.598781	0.531395	19	8	16	0.00442505	0.647606
group_90		hypothetical protein	16	26	69	134	18.8235	83.75	1.19509	0.598781	0.531395	36	16	22	0.242985	0.617719
group_5829		hypothetical protein	17	27	68	133	20	83.125	1.23148	0.600862	0.531395	31	15	19	0.281042	1
group_851		hypothetical protein	17	27	68	133	20	83.125	1.23148	0.600862	0.531395	30	14	17	0.584665	0.855536
group_10730		hypothetical protein	7	10	78	150	8.23529	93.75	1.34615	0.601807	0.531395	7	6	5	0.125	0.453125
group_13750	aes	Acetyl esterase	7	10	78	150	8.23529	93.75	1.34615	0.601807	0.531395	10	7	6	0.34375	0.753906
group_1547		hypothetical protein	7	10	78	150	8.23529	93.75	1.34615	0.601807	0.531395	8	5	3	0.726562	0.726562
group_15594		hypothetical protein	7	10	78	150	8.23529	93.75	1.34615	0.601807	0.531395	15	7	10	0.301758	1
group_18129		hypothetical protein	7	10	78	150	8.23529	93.75	1.34615	0.601807	0.531395	15	7	10	0.301758	1
group_2059--group_2060--group_4701--group_4703	------	hypothetical protein--hypothetical protein--hypothetical protein--hypothetical protein	7	10	78	150	8.23529	93.75	1.34615	0.601807	0.531395	16	7	9	0.803619	0.803619
group_544		hypothetical protein	7	10	78	150	8.23529	93.75	1.34615	0.601807	0.531395	16	7	10	0.454498	0.803619
group_5649		hypothetical protein	7	10	78	150	8.23529	93.75	1.34615	0.601807	0.531395	5	3	3	1	1
group_5844		hypothetical protein	7	10	78	150	8.23529	93.75	1.34615	0.601807	0.531395	13	7	7	1	1
group_652		hypothetical protein	7	10	78	150	8.23529	93.75	1.34615	0.601807	0.531395	12	5	8	0.387695	0.774414
group_789		hypothetical protein	7	10	78	150	8.23529	93.75	1.34615	0.601807	0.531395	16	7	9	0.803619	0.803619
group_974		hypothetical protein	7	10	78	150	8.23529	93.75	1.34615	0.601807	0.531395	13	7	8	0.581055	1
group_984		hypothetical protein	7	10	78	150	8.23529	93.75	1.34615	0.601807	0.531395	16	7	10	0.454498	0.803619
group_4515		hypothetical protein	14	32	71	128	16.4706	80	0.788732	0.606771	0.533511	29	13	18	0.264931	0.711071
nthB		Nitrile hydratase subunit beta	14	32	71	128	16.4706	80	0.788732	0.606771	0.533511	4	3	2	0.625	1
group_13701--virS	--	hypothetical protein--hypothetical protein	14	32	71	128	16.4706	80	0.788732	0.606771	0.533511	3	3	2	0.25	1
relE		mRNA interferase toxin RelE	71	129	14	31	83.5294	19.375	1.21872	0.608226	0.533511	12	7	8	0.387695	0.774414
rplU		50S ribosomal protein L21	71	129	14	31	83.5294	19.375	1.21872	0.608226	0.533511	26	15	13	0.557197	1
group_6822		hypothetical protein	14	31	71	129	16.4706	80.625	0.820536	0.608226	0.533511	3	3	1	0.25	1
group_9613		hypothetical protein	14	31	71	129	16.4706	80.625	0.820536	0.608226	0.533511	26	13	15	0.557197	1
glbN--group_13631--group_2499--group_4332--group_7417--group_9685--nhhA	------------	hypothetical protein--Amidase--hypothetical protein--hypothetical protein--hypothetical protein--hypothetical protein--High-molecular weight cobalt-containing nitrile hydratase subunit alpha	14	31	71	129	16.4706	80.625	0.820536	0.608226	0.533511	3	3	1	0.25	1
group_1951--group_2503--htrE_1--smf-1--yadV_1	--------	hypothetical protein--hypothetical protein--Outer membrane usher protein HtrE--Major fimbrial subunit SMF-1--putative fimbrial chaperone YadV	67	131	18	29	78.8235	18.125	0.824003	0.61036	0.533511	14	8	9	0.42395	0.790527
group_1490		hypothetical protein	18	29	67	131	21.1765	81.875	1.21359	0.61036	0.533511	20	7	15	0.0413895	0.263176
apxIB--group_5712--gtfA--prsE	------	Toxin RTX-I translocation ATP-binding protein--hypothetical protein--UDP-N-acetylglucosamine--peptide N-acetylglucosaminyltransferase GtfA subunit--Type I secretion system membrane fusion protein PrsE	18	29	67	131	21.1765	81.875	1.21359	0.61036	0.533511	17	6	15	0.00234985	0.332306
group_10517		hypothetical protein	5	13	80	147	5.88235	91.875	0.706731	0.61418	0.534262	9	4	5	1	1
group_10959		hypothetical protein	5	13	80	147	5.88235	91.875	0.706731	0.61418	0.534262	15	5	10	0.301758	0.301758
group_14662--group_14663	--	hypothetical protein--hypothetical protein	5	13	80	147	5.88235	91.875	0.706731	0.61418	0.534262	14	4	11	0.057373	0.179565
group_2009		hypothetical protein	5	13	80	147	5.88235	91.875	0.706731	0.61418	0.534262	14	5	10	0.179565	0.42395
group_4395		hypothetical protein	5	13	80	147	5.88235	91.875	0.706731	0.61418	0.534262	15	5	12	0.0351562	0.301758
group_15345--group_4556	--	hypothetical protein--hypothetical protein	5	13	80	147	5.88235	91.875	0.706731	0.61418	0.534262	9	4	6	0.507812	1
group_7968		hypothetical protein	5	13	80	147	5.88235	91.875	0.706731	0.61418	0.534262	16	5	11	0.210114	0.210114
klcA_1		Antirestriction protein KlcA	5	13	80	147	5.88235	91.875	0.706731	0.61418	0.534262	12	5	7	0.774414	0.774414
scmP_2		N-acetylcysteine deacetylase	5	13	80	147	5.88235	91.875	0.706731	0.61418	0.534262	14	3	12	0.0129395	0.057373
bdcR		HTH-type transcriptional repressor BdcR	80	147	5	13	94.1176	8.125	1.41497	0.61418	0.534262	10	8	4	0.109375	0.753906
group_4333		hypothetical protein	15	34	70	126	17.6471	78.75	0.794118	0.615116	0.534549	3	3	2	0.25	1
group_1168	dgoK1_2	putative 2-dehydro-3-deoxygalactonokinase DgoK1	15	33	70	127	17.6471	79.375	0.824675	0.615979	0.534549	16	9	10	0.454498	0.803619
citG_4		2-(5''-triphosphoribosyl)-3'-dephosphocoenzyme-A synthase	5	14	80	146	5.88235	91.25	0.651786	0.616484	0.534549	11	4	9	0.0654297	0.548828
group_10515		hypothetical protein	5	14	80	146	5.88235	91.25	0.651786	0.616484	0.534549	10	4	7	0.34375	0.753906
group_1903		hypothetical protein	5	14	80	146	5.88235	91.25	0.651786	0.616484	0.534549	14	5	11	0.057373	0.42395
group_10315--group_4527	--	hypothetical protein--hypothetical protein	5	14	80	146	5.88235	91.25	0.651786	0.616484	0.534549	16	5	13	0.0212708	0.210114
group_5618		hypothetical protein	5	14	80	146	5.88235	91.25	0.651786	0.616484	0.534549	15	5	11	0.118469	0.301758
arsH--arsR2	--	NADPH-dependent FMN reductase ArsH--Arsenic resistance transcriptional regulator ArsR2	19	31	66	129	22.3529	80.625	1.19795	0.618967	0.535417	37	15	24	0.0988717	0.324009
crcB_2--group_10667	--	Putative fluoride ion transporter CrcB--hypothetical protein	19	31	66	129	22.3529	80.625	1.19795	0.618967	0.535417	36	15	23	0.132498	0.405032
group_4398	traM	Relaxosome protein TraM	19	31	66	129	22.3529	80.625	1.19795	0.618967	0.535417	30	14	20	0.0987371	0.855536
group_5460		hypothetical protein	19	31	66	129	22.3529	80.625	1.19795	0.618967	0.535417	34	17	20	0.391528	1
group_10092		hypothetical protein	16	35	69	125	18.8235	78.125	0.828157	0.623054	0.538736	34	16	24	0.0243065	0.864166
group_10994	rusA	Crossover junction endodeoxyribonuclease RusA	8	12	77	148	9.41176	92.5	1.28139	0.628689	0.540802	18	8	12	0.237885	0.814529
group_13914		hypothetical protein	8	12	77	148	9.41176	92.5	1.28139	0.628689	0.540802	19	8	11	0.647606	0.647606
group_1515		hypothetical protein	8	12	77	148	9.41176	92.5	1.28139	0.628689	0.540802	16	6	10	0.454498	0.454498
group_3338		hypothetical protein	8	12	77	148	9.41176	92.5	1.28139	0.628689	0.540802	15	6	11	0.118469	0.607239
group_4633		hypothetical protein	8	12	77	148	9.41176	92.5	1.28139	0.628689	0.540802	14	4	10	0.179565	0.179565
group_10991--group_10992--group_8079	----	hypothetical protein--hypothetical protein--hypothetical protein	8	12	77	148	9.41176	92.5	1.28139	0.628689	0.540802	17	8	10	0.629059	1
group_8132		hypothetical protein	8	12	77	148	9.41176	92.5	1.28139	0.628689	0.540802	19	8	12	0.359283	0.647606
group_955		hypothetical protein	8	12	77	148	9.41176	92.5	1.28139	0.628689	0.540802	17	7	11	0.332306	0.629059
group_961		hypothetical protein	8	12	77	148	9.41176	92.5	1.28139	0.628689	0.540802	14	7	9	0.42395	1
group_9797		hypothetical protein	8	12	77	148	9.41176	92.5	1.28139	0.628689	0.540802	17	7	11	0.332306	0.629059
group_9931		hypothetical protein	8	12	77	148	9.41176	92.5	1.28139	0.628689	0.540802	17	8	11	0.332306	1
manC1		Mannose-1-phosphate guanylyltransferase 1	68	123	17	37	80	23.125	1.20325	0.629527	0.540879	32	23	12	0.0200616	0.215327
group_120		hypothetical protein	17	37	68	123	20	76.875	0.831081	0.629527	0.540879	35	16	22	0.175465	0.735879
group_548		hypothetical protein	17	37	68	123	20	76.875	0.831081	0.629527	0.540879	16	10	8	0.454498	1
group_3340--group_5651	--	hypothetical protein--hypothetical protein	21	35	64	125	24.7059	78.125	1.17188	0.633953	0.543812	14	11	9	0.057373	0.42395
group_899		hypothetical protein	63	124	22	36	74.1176	22.5	0.831378	0.636005	0.543812	16	12	11	0.0768127	0.210114
group_4421--group_55	--	hypothetical protein--hypothetical protein	22	36	63	124	25.8824	77.5	1.20282	0.636005	0.543812	15	12	9	0.0351562	0.607239
group_13771		2-haloacrylate reductase	6	15	79	145	7.05882	90.625	0.734177	0.636456	0.543812	8	6	5	0.289062	0.726562
group_1540	xerC_1	Tyrosine recombinase XerC	6	15	79	145	7.05882	90.625	0.734177	0.636456	0.543812	17	6	13	0.0490417	0.332306
group_2013		IS3 family transposase IS1351	6	15	79	145	7.05882	90.625	0.734177	0.636456	0.543812	12	6	8	0.387695	1
group_3455		hypothetical protein	6	15	79	145	7.05882	90.625	0.734177	0.636456	0.543812	12	5	8	0.387695	0.774414
group_4267		hypothetical protein	6	15	79	145	7.05882	90.625	0.734177	0.636456	0.543812	4	4	1	0.125	0.625
group_547		hypothetical protein	6	15	79	145	7.05882	90.625	0.734177	0.636456	0.543812	18	5	13	0.0962524	0.0962524
group_5739		hypothetical protein	6	15	79	145	7.05882	90.625	0.734177	0.636456	0.543812	16	4	14	0.00418091	0.0768127
group_5820		hypothetical protein	6	15	79	145	7.05882	90.625	0.734177	0.636456	0.543812	16	5	13	0.0212708	0.210114
group_8201		hypothetical protein	6	15	79	145	7.05882	90.625	0.734177	0.636456	0.543812	17	6	13	0.0490417	0.332306
group_1565		hypothetical protein	9	13	76	147	10.5882	91.875	1.33907	0.639289	0.544087	19	9	12	0.359283	1
group_483		IS110 family transposase ISSaen1	9	13	76	147	10.5882	91.875	1.33907	0.639289	0.544087	20	9	12	0.503445	0.823803
group_3399--group_5764	--	hypothetical protein--hypothetical protein	9	13	76	147	10.5882	91.875	1.33907	0.639289	0.544087	18	9	11	0.480682	1
group_668		hypothetical protein	9	13	76	147	10.5882	91.875	1.33907	0.639289	0.544087	19	9	12	0.359283	1
group_7552		hypothetical protein	9	13	76	147	10.5882	91.875	1.33907	0.639289	0.544087	9	5	5	1	1
group_9054		hypothetical protein	9	13	76	147	10.5882	91.875	1.33907	0.639289	0.544087	19	9	12	0.359283	1
tfdS		hypothetical protein	9	13	76	147	10.5882	91.875	1.33907	0.639289	0.544087	17	6	12	0.143463	0.332306
group_10963--trxA_1	--	hypothetical protein--Thioredoxin 1	9	13	76	147	10.5882	91.875	1.33907	0.639289	0.544087	15	4	11	0.118469	0.118469
group_4196		ISNCY family transposase ISKpn21	22	37	63	123	25.8824	76.875	1.16088	0.640507	0.544618	32	19	19	0.377086	0.377086
group_1489		hypothetical protein	19	41	66	119	22.3529	74.375	0.835551	0.640919	0.544618	33	15	26	0.00131873	0.728332
group_778		hypothetical protein	19	41	66	119	22.3529	74.375	0.835551	0.640919	0.544618	37	15	25	0.047031	0.324009
relE_2		mRNA interferase toxin RelE	19	41	66	119	22.3529	74.375	0.835551	0.640919	0.544618	35	15	26	0.00598812	0.49956
group_550		IS3 family transposase IS103	20	43	65	117	23.5294	73.125	0.837209	0.64594	0.548422	33	17	20	0.296206	1
group_113		hypothetical protein	23	39	62	121	27.0588	75.625	1.15095	0.646528	0.548422	30	16	17	0.584665	0.855536
group_4183		hypothetical protein	23	39	62	121	27.0588	75.625	1.15095	0.646528	0.548422	37	20	24	0.0988717	0.742829
group_10256--group_9791	pgrR_2--qorA_1	HTH-type transcriptional regulator PgrR--Quinone oxidoreductase 1	24	40	61	120	28.2353	75	1.18033	0.647208	0.548422	24	12	15	0.307456	1
group_1973		hypothetical protein	9	14	76	146	10.5882	91.25	1.23496	0.650355	0.548422	19	9	11	0.647606	1
group_247	intA_2	Prophage integrase IntA	9	14	76	146	10.5882	91.25	1.23496	0.650355	0.548422	16	6	11	0.210114	0.454498
group_4424		hypothetical protein	9	14	76	146	10.5882	91.25	1.23496	0.650355	0.548422	20	9	12	0.503445	0.823803
group_748	intA_1	Prophage integrase IntA	9	14	76	146	10.5882	91.25	1.23496	0.650355	0.548422	13	8	7	0.581055	1
group_2580--yceC	--	hypothetical protein--Stress response protein SCP2	9	14	76	146	10.5882	91.25	1.23496	0.650355	0.548422	19	9	12	0.359283	1
group_32		hypothetical protein	64	115	21	45	75.2941	28.125	1.19255	0.650567	0.548422	28	18	16	0.184933	0.571588
group_3404		hypothetical protein	24	41	61	119	28.2353	74.375	1.14194	0.652073	0.548422	40	20	27	0.0384773	1
group_144		hypothetical protein	25	42	60	118	29.4118	73.75	1.17063	0.652156	0.548422	36	19	22	0.242985	0.867939
group_10549		IS4 family transposase IS421	7	17	78	143	8.23529	89.375	0.754902	0.654855	0.548422	10	5	7	0.34375	1
group_5614		hypothetical protein	7	17	78	143	8.23529	89.375	0.754902	0.654855	0.548422	6	4	4	0.6875	0.6875
naiP--pgdA	--	Putative niacin/nicotinamide transporter NaiP--Peptidoglycan deacetylase	7	17	78	143	8.23529	89.375	0.754902	0.654855	0.548422	9	6	7	0.179688	0.507812
group_7411--ppsC_1	--	IS5 family transposase IS4811--Alcohol dehydrogenase	7	17	78	143	8.23529	89.375	0.754902	0.654855	0.548422	12	6	9	0.145996	1
aplK--aptA_2--gdh--group_1482--group_1952--group_5577--group_7429--rbsA_1	--------rbsB_1--rbsC_3--fabG_3--	Apulose kinase--Apulose-4-phosphate transketolase subunit A--3-oxoacyl-[acyl-carrier-protein] reductase--hypothetical protein--Ribose import binding protein RbsB--Ribose import permease protein RbsC--3-oxoacyl-[acyl-carrier-protein] reductase FabG--Ribose import ATP-binding protein RbsA	63	114	22	46	74.1176	28.75	1.1555	0.65638	0.548422	25	19	14	0.0146333	0.690038
araG_2--deoR_2--group_1056--group_13351--group_13353--group_3736--group_6897--group_6898--group_9347--group_9349	#NAME?	Arabinose import ATP-binding protein AraG--Deoxyribonucleoside regulator--ISNCY family transposase ISPlu15--hypothetical protein--Ribose import permease protein RbsC--hypothetical protein--Apulose kinase--Apulose-4-phosphate transketolase subunit A--Apulose-4-phosphate transketolase subunit B--Ribose import binding protein RbsB	22	46	63	114	25.8824	71.25	0.865424	0.65638	0.548422	25	14	19	0.0146333	0.690038
group_1147		hypothetical protein	10	15	75	145	11.7647	90.625	1.28889	0.658056	0.548422	19	7	12	0.359283	0.359283
group_1534	apxIB	Toxin RTX-I translocation ATP-binding protein	10	15	75	145	11.7647	90.625	1.28889	0.658056	0.548422	11	8	5	0.226562	1
group_348		hypothetical protein	10	15	75	145	11.7647	90.625	1.28889	0.658056	0.548422	20	10	12	0.503445	1
group_2631--group_5912	--	hypothetical protein--hypothetical protein	10	15	75	145	11.7647	90.625	1.28889	0.658056	0.548422	22	10	15	0.133801	0.831812
group_1500--group_765	--	hypothetical protein--hypothetical protein	10	15	75	145	11.7647	90.625	1.28889	0.658056	0.548422	17	8	10	0.629059	1
adh_1--group_10966--group_4634--group_8070--group_8071	#NAME?	Alcohol dehydrogenase--hypothetical protein--hypothetical protein--hypothetical protein--Glycine cleavage system transcriptional activator	10	15	75	145	11.7647	90.625	1.28889	0.658056	0.548422	17	5	13	0.0490417	0.143463
group_3373		hypothetical protein	23	48	62	112	27.0588	70	0.865591	0.659915	0.549337	39	13	30	0.00106502	0.0532519
group_3415	cvaA	Colicin V secretion protein CvaA	23	48	62	112	27.0588	70	0.865591	0.659915	0.549337	8	5	7	0.0703125	0.726562
yjgH		RutC family protein YjgH	23	48	62	112	27.0588	70	0.865591	0.659915	0.549337	31	18	22	0.0294494	0.47313
group_10030		hypothetical protein	24	50	61	110	28.2353	68.75	0.865574	0.663176	0.551628	26	14	19	0.0289593	0.845019
group_4916		hypothetical protein	24	50	61	110	28.2353	68.75	0.865574	0.663176	0.551628	45	22	29	0.0724543	1
group_119		IS3 family transposase ISEam1	25	52	60	108	29.4118	67.5	0.865385	0.666181	0.552928	43	19	29	0.0315395	0.542384
group_1195		IS3 family transposase ISSty2	25	52	60	108	29.4118	67.5	0.865385	0.666181	0.552928	27	16	20	0.0191573	0.442068
cvaA_2		Colicin V secretion protein CvaA	10	16	75	144	11.7647	90	1.2	0.668268	0.552928	12	7	7	0.774414	0.774414
group_10042		hypothetical protein	10	16	75	144	11.7647	90	1.2	0.668268	0.552928	19	8	13	0.167068	0.647606
group_1198		hypothetical protein	10	16	75	144	11.7647	90	1.2	0.668268	0.552928	22	9	14	0.286279	0.523467
group_14601		hypothetical protein	10	16	75	144	11.7647	90	1.2	0.668268	0.552928	21	10	13	0.38331	1
group_14759		hypothetical protein	10	16	75	144	11.7647	90	1.2	0.668268	0.552928	10	6	5	0.753906	1
group_1492		hypothetical protein	10	16	75	144	11.7647	90	1.2	0.668268	0.552928	23	10	14	0.404873	0.677639
group_2621		hypothetical protein	10	16	75	144	11.7647	90	1.2	0.668268	0.552928	18	9	10	0.814529	1
group_5045		hypothetical protein	10	16	75	144	11.7647	90	1.2	0.668268	0.552928	18	9	10	0.814529	1
fecA_2		Fe(3+) dicitrate transport protein FecA	30	51	55	109	35.2941	68.125	1.16578	0.668865	0.552928	46	25	25	0.658738	0.658738
group_1216		hypothetical protein	30	51	55	109	35.2941	68.125	1.16578	0.668865	0.552928	33	18	20	0.296206	0.728332
group_13725		hypothetical protein	8	19	77	141	9.41176	88.125	0.771018	0.670355	0.552928	7	6	2	0.125	0.453125
group_15012		hypothetical protein	8	19	77	141	9.41176	88.125	0.771018	0.670355	0.552928	23	8	17	0.0346897	0.21004
group_3346		hypothetical protein	8	19	77	141	9.41176	88.125	0.771018	0.670355	0.552928	25	8	17	0.107752	0.107752
group_4593		hypothetical protein	8	19	77	141	9.41176	88.125	0.771018	0.670355	0.552928	25	8	17	0.107752	0.107752
gcvA_6--group_10182--group_10183--group_10184--group_4495--yecS_5	--yecS_4--glnH_4----glnQ_8--	Glycine cleavage system transcriptional activator--L-cystine transport system permease protein YecS--Glutamine-binding periplasmic protein--Creatinase--Glutamine transport ATP-binding protein GlnQ--L-cystine transport system permease protein YecS	8	19	77	141	9.41176	88.125	0.771018	0.670355	0.552928	18	8	14	0.0308838	0.814529
group_1188		hypothetical protein	30	52	55	108	35.2941	67.5	1.13287	0.671794	0.553904	45	22	28	0.135156	1
group_1998		hypothetical protein	11	17	74	143	12.9412	89.375	1.2504	0.673821	0.554731	21	9	14	0.189247	0.663624
group_4543		hypothetical protein	11	17	74	143	12.9412	89.375	1.2504	0.673821	0.554731	19	9	11	0.647606	1
group_653		hypothetical protein	11	17	74	143	12.9412	89.375	1.2504	0.673821	0.554731	14	7	8	0.790527	1
group_9745		hypothetical protein	11	17	74	143	12.9412	89.375	1.2504	0.673821	0.554731	10	5	8	0.109375	1
asr		Acid shock protein	52	103	33	57	61.1765	35.625	0.872021	0.676771	0.556111	27	13	18	0.122078	1
group_44		hypothetical protein	32	56	53	104	37.6471	65	1.12129	0.677744	0.556111	43	27	20	0.126289	0.760792
noc		Nucleoid occlusion protein	32	56	53	104	37.6471	65	1.12129	0.677744	0.556111	48	22	30	0.111403	0.665466
fucP_1		L-fucose-proton symporter	55	98	30	62	64.7059	38.75	1.15986	0.677893	0.556111	16	11	7	0.210114	0.803619
group_1964		hypothetical protein	54	97	31	63	63.5294	39.375	1.13136	0.681033	0.556111	49	26	28	0.391603	0.77545
group_2810		hypothetical protein	53	94	32	66	62.3529	41.25	1.1629	0.681244	0.556111	12	6	8	0.387695	1
group_98		hypothetical protein	32	65	53	95	37.6471	59.375	0.882438	0.682316	0.556111	51	27	35	0.0109736	0.779768
rhaS_3		HTH-type transcriptional activator RhaS	53	95	32	65	62.3529	40.625	1.13322	0.682316	0.556111	29	19	17	0.136046	0.458258
acrB_1		Multidrug efflux pump subunit AcrB	48	96	37	64	56.4706	40	0.864865	0.682669	0.556111	18	7	15	0.00753784	0.480682
group_13439		hypothetical protein	11	18	74	142	12.9412	88.75	1.17267	0.683374	0.556111	24	9	16	0.15159	0.307456
group_1875		hypothetical protein	11	18	74	142	12.9412	88.75	1.17267	0.683374	0.556111	22	11	13	0.523467	1
imm		Colicin-E9 immunity protein	11	18	74	142	12.9412	88.75	1.17267	0.683374	0.556111	21	10	13	0.38331	1
group_2639	arsC_2	Arsenate reductase	9	21	76	139	10.5882	86.875	0.783835	0.683619	0.556111	25	8	18	0.0432853	0.107752
group_3288		hypothetical protein	9	21	76	139	10.5882	86.875	0.783835	0.683619	0.556111	21	9	15	0.0783539	0.663624
chrB1_2--group_10323--srpC_2--ygiW_3	------	Protein ChrB--hypothetical protein--putative chromate transport protein--Protein YgiW	9	21	76	139	10.5882	86.875	0.783835	0.683619	0.556111	15	8	9	0.607239	1
group_803		hypothetical protein	76	139	9	21	89.4118	13.125	1.27578	0.683619	0.556111	4	2	3	0.625	1
baiA1--betB_3--cmtAa--doxA--group_3233--group_5509--group_7341--group_7342--group_9616--ilvB_1--lgoT_2--menH_4--nadX--pldh-t--sauU	----------------xynR------------	3alpha-hydroxy bile acid-CoA-ester 3-dehydrogenase 1/3--NAD/NADP-dependent betaine aldehyde dehydrogenase--p-cumate 2,3-dioxygenase system, ferredoxin--NAD(+) reductase component--Naphthalene 1,2-dioxygenase system, ferredoxin component--hypothetical protein--hypothetical protein--hypothetical protein--hypothetical protein--HTH-type transcriptional regulator XynR--Acetolactate synthase isozyme 1 …	34	69	51	91	40	56.875	0.879227	0.684424	0.556111	20	11	13	0.263176	0.823803
cusB_2		Cation efflux system protein CusB	49	87	36	73	57.6471	45.625	1.14208	0.685944	0.556111	48	22	29	0.193413	0.665466
group_1186		hypothetical protein	40	70	45	90	47.0588	56.25	1.14286	0.686011	0.556111	56	30	31	0.504404	0.68888
phoP_1		Alkaline phosphatase synthesis transcriptional regulatory protein PhoP	47	93	38	67	55.2941	41.875	0.891058	0.686078	0.556111	22	10	16	0.0524788	0.831812
copA_2		Copper resistance protein A	48	85	37	75	56.4706	46.875	1.14467	0.686491	0.556111	49	23	30	0.152408	0.77545
group_4192--mepM_2	--	hypothetical protein--Murein DD-endopeptidase MepM	48	85	37	75	56.4706	46.875	1.14467	0.686491	0.556111	47	22	29	0.143865	0.770867
silE_2		Silver-binding protein SilE	48	85	37	75	56.4706	46.875	1.14467	0.686491	0.556111	48	22	30	0.111403	0.665466
group_51		hypothetical protein	41	72	44	88	48.2353	55	1.13889	0.68683	0.556111	43	28	21	0.065994	1
group_9723		hypothetical protein	38	77	47	83	44.7059	51.875	0.871511	0.6869	0.556111	22	14	16	0.0524788	0.286279
group_79	vgrG1	hypothetical protein	12	19	73	141	14.1176	88.125	1.2199	0.687285	0.556111	15	8	8	1	1
group_9893		hypothetical protein	12	19	73	141	14.1176	88.125	1.2199	0.687285	0.556111	23	9	17	0.0346897	0.404873
group_6790		hypothetical protein	45	79	40	81	52.9412	50.625	1.15348	0.687308	0.556111	22	16	12	0.0524788	0.831812
group_4849		hypothetical protein	45	80	40	80	52.9412	50	1.125	0.688719	0.556836	21	16	13	0.0266037	0.38331
ssb_2		Plasmid-derived single-stranded DNA-binding protein	45	80	40	80	52.9412	50	1.125	0.688719	0.556836	55	31	31	0.418754	0.418754
group_283		hypothetical protein	75	137	10	23	88.2353	14.375	1.25912	0.695117	0.559221	8	2	7	0.0703125	0.289062
group_14758		hypothetical protein	10	23	75	137	11.7647	85.625	0.794203	0.695117	0.559221	13	6	8	0.581055	1
group_750		hypothetical protein	10	23	75	137	11.7647	85.625	0.794203	0.695117	0.559221	25	9	18	0.0432853	0.229523
csoR--group_4528--group_5823--group_5824--group_5825--group_7775--group_7776	------------	hypothetical protein--hypothetical protein--hypothetical protein--hypothetical protein--hypothetical protein--hypothetical protein--hypothetical protein	10	23	75	137	11.7647	85.625	0.794203	0.695117	0.559221	18	9	11	0.480682	1
group_10258--papC--papH	----	hypothetical protein--Outer membrane usher protein PapC--PAP fimbrial minor pilin protein	10	23	75	137	11.7647	85.625	0.794203	0.695117	0.559221	12	6	7	0.774414	1
group_13797--group_13798	--	2-haloacrylate reductase--hypothetical protein	12	20	73	140	14.1176	87.5	1.15068	0.696315	0.559221	8	8	1	0.0078125	0.0703125
group_10093--group_14433	--	hypothetical protein--hypothetical protein	12	20	73	140	14.1176	87.5	1.15068	0.696315	0.559221	22	11	13	0.523467	1
group_470		hypothetical protein	12	20	73	140	14.1176	87.5	1.15068	0.696315	0.559221	24	11	17	0.0639147	0.83882
oadG		Oxaloacetate decarboxylase gamma chain	72	139	13	21	84.7059	13.125	0.836746	0.698937	0.55946	21	12	12	0.663624	0.663624
group_10158		hypothetical protein	13	21	72	139	15.2941	86.875	1.19511	0.698937	0.55946	27	10	18	0.122078	0.247789
group_1174		hypothetical protein	13	21	72	139	15.2941	86.875	1.19511	0.698937	0.55946	28	13	15	0.850554	0.850554
group_177		hypothetical protein	13	21	72	139	15.2941	86.875	1.19511	0.698937	0.55946	26	12	14	0.845019	0.845019
group_245		hypothetical protein	13	21	72	139	15.2941	86.875	1.19511	0.698937	0.55946	26	12	15	0.557197	0.845019
group_2485--group_2486--group_3275	----	hypothetical protein--hypothetical protein--hypothetical protein	13	21	72	139	15.2941	86.875	1.19511	0.698937	0.55946	26	12	14	0.845019	0.845019
group_4318		hypothetical protein	13	21	72	139	15.2941	86.875	1.19511	0.698937	0.55946	27	12	15	0.701108	0.701108
relB		Antitoxin RelB	74	135	11	25	87.0588	15.625	1.24579	0.705188	0.564046	7	3	5	0.453125	1
group_5593	fimF_2	Protein FimF	11	25	74	135	12.9412	84.375	0.802703	0.705188	0.564046	9	7	4	0.179688	1
group_3433		hypothetical protein	11	24	74	136	12.9412	85	0.842342	0.705995	0.564275	21	9	14	0.189247	0.663624
group_5927		hypothetical protein	11	24	74	136	12.9412	85	0.842342	0.705995	0.564275	16	9	12	0.0768127	0.803619
group_218		hypothetical protein	14	23	71	137	16.4706	85.625	1.17453	0.709133	0.566365	31	14	19	0.281042	0.7201
group_7580		hypothetical protein	14	23	71	137	16.4706	85.625	1.17453	0.709133	0.566365	26	13	14	0.845019	1
group_2585		hypothetical protein	12	27	73	133	14.1176	83.125	0.809741	0.714089	0.56865	28	11	20	0.0356981	0.344928
group_3287	emrA_2	Multidrug export protein EmrA	12	27	73	133	14.1176	83.125	0.809741	0.714089	0.56865	6	5	3	0.21875	1
group_2584--group_4502	--	hypothetical protein--hypothetical protein	12	27	73	133	14.1176	83.125	0.809741	0.714089	0.56865	26	10	18	0.0755187	0.32694
group_482		hypothetical protein	12	27	73	133	14.1176	83.125	0.809741	0.714089	0.56865	33	11	23	0.035082	0.0801433
group_972		hypothetical protein	12	27	73	133	14.1176	83.125	0.809741	0.714089	0.56865	19	10	15	0.0192108	1
group_5776		hypothetical protein	12	26	73	134	14.1176	83.75	0.847208	0.714357	0.56865	28	12	20	0.0356981	0.571588
group_5782		hypothetical protein	12	26	73	134	14.1176	83.75	0.847208	0.714357	0.56865	28	11	20	0.0356981	0.344928
sfnG		FMNH(2)-dependent dimethylsulfone monooxygenase	12	26	73	134	14.1176	83.75	0.847208	0.714357	0.56865	8	7	2	0.0703125	0.289062
group_270		hypothetical protein	15	25	70	135	17.6471	84.375	1.15714	0.718137	0.569774	32	13	20	0.215327	0.377086
casC--casE--group_13657--group_4343--group_5579--ygbF--ygbT--ygcB	--------------	CRISPR system Cascade subunit CasC--CRISPR system Cascade subunit CasE--hypothetical protein--hypothetical protein--hypothetical protein--CRISPR-associated endoribonuclease Cas2--CRISPR-associated endonuclease Cas1--CRISPR-associated endonuclease/helicase Cas3	15	25	70	135	17.6471	84.375	1.15714	0.718137	0.569774	19	9	14	0.0635681	1
group_3409		hypothetical protein	13	28	72	132	15.2941	82.5	0.85119	0.721832	0.57076	28	12	20	0.0356981	0.571588
farB		Fatty acid resistance protein FarB	13	29	72	131	15.2941	81.875	0.815613	0.722014	0.57076	5	4	2	0.375	1
argP_4--group_13703--group_4360--group_5601--group_7465--group_7468--group_7469--occR_1	------ssuA_2--glnP_1----ssuB_3--	HTH-type transcriptional regulator ArgP--putative amino-acid ABC transporter-binding protein--hypothetical protein--Putative aliphatic sulfonates-binding protein--Glutamine transport system permease protein GlnP--hypothetical protein--Aliphatic sulfonates import ATP-binding protein SsuB--Octopine catabolism/uptake operon regulatory protein OccR	13	29	72	131	15.2941	81.875	0.815613	0.722014	0.57076	3	3	1	0.25	1
focC		Chaperone protein FocC	16	27	69	133	18.8235	83.125	1.14224	0.72615	0.57215	11	8	7	0.226562	0.548828
group_2000		hypothetical protein	16	27	69	133	18.8235	83.125	1.14224	0.72615	0.57215	33	15	23	0.035082	0.728332
group_9785		hypothetical protein	16	27	69	133	18.8235	83.125	1.14224	0.72615	0.57215	18	6	14	0.0308838	0.237885
group_9960		hypothetical protein	16	27	69	133	18.8235	83.125	1.14224	0.72615	0.57215	17	9	12	0.143463	1
group_4455--ydjE_3--ydjH_2--ydjI--ydjJ	--------	D-arabitol-phosphate dehydrogenase--Inner membrane metabolite transport protein YdjE--putative sugar kinase YdjH--putative protein YdjI--putative zinc-type alcohol dehydrogenase-like protein YdjJ	16	27	69	133	18.8235	83.125	1.14224	0.72615	0.57215	15	9	9	0.607239	0.607239
group_5592		hypothetical protein	14	30	71	130	16.4706	81.25	0.85446	0.728551	0.573751	4	4	1	0.125	0.625
group_6962		hypothetical protein	17	29	68	131	20	81.875	1.12931	0.73333	0.573751	29	16	15	0.711071	1
group_2125		hypothetical protein	15	32	70	128	17.6471	80	0.857143	0.73462	0.573751	30	12	22	0.0161248	0.361595
group_5709		hypothetical protein	15	32	70	128	17.6471	80	0.857143	0.73462	0.573751	22	10	17	0.0169005	0.831812
group_783		hypothetical protein	15	32	70	128	17.6471	80	0.857143	0.73462	0.573751	30	15	21	0.0427739	1
group_988		hypothetical protein	18	31	67	129	21.1765	80.625	1.11796	0.739801	0.573751	21	11	15	0.0783539	1
sglT		Sodium/glucose cotransporter	16	34	69	126	18.8235	78.75	0.859335	0.740125	0.573751	17	9	11	0.332306	1
group_77		hypothetical protein	19	32	66	128	22.3529	80	1.15152	0.74131	0.573751	39	17	25	0.108129	0.522397
nhaA_2		Na(+)/H(+) antiporter NhaA	19	32	66	128	22.3529	80	1.15152	0.74131	0.573751	36	15	23	0.132498	0.405032
emrB_1		Colistin resistance protein EmrB	66	128	19	32	77.6471	20	0.868421	0.74131	0.573751	23	15	12	0.21004	1
group_10192		hypothetical protein	20	34	65	126	23.5294	78.75	1.14027	0.746577	0.573751	37	16	26	0.0200739	0.511376
dauA_4		C4-dicarboxylic acid transporter DauA	21	36	64	124	24.7059	77.5	1.13021	0.751382	0.573751	42	17	29	0.0195205	0.279956
group_661		hypothetical protein	21	36	64	124	24.7059	77.5	1.13021	0.751382	0.573751	36	20	24	0.0652453	0.617719
amiC_3--group_10193--gsiB_2--gsiC_5	------	Aliphatic amidase expression-regulating protein--hypothetical protein--Glutathione-binding protein GsiB--Glutathione transport system permease protein GsiC	21	36	64	124	24.7059	77.5	1.13021	0.751382	0.573751	38	17	26	0.0335524	0.627103
group_4274		hypothetical protein	19	40	66	120	22.3529	75	0.863636	0.7539	0.573751	20	11	14	0.115318	0.823803
group_2231		hypothetical protein	22	38	63	122	25.8824	76.25	1.12114	0.75578	0.573751	35	20	22	0.175465	0.49956
group_5653		hypothetical protein	22	38	63	122	25.8824	76.25	1.12114	0.75578	0.573751	19	11	13	0.167068	0.647606
group_4440		hypothetical protein	20	41	65	119	23.5294	74.375	0.893058	0.758332	0.573751	21	11	16	0.0266037	1
hcnA		Hydrogen cyanide synthase subunit HcnA	20	41	65	119	23.5294	74.375	0.893058	0.758332	0.573751	10	5	7	0.34375	1
group_103		IS3 family transposase ISEc36	23	40	62	120	27.0588	75	1.1129	0.759814	0.573751	37	18	29	0.000752897	1
group_116	insK	IS3 family transposase ISEhe3	23	40	62	120	27.0588	75	1.1129	0.759814	0.573751	39	20	27	0.0237027	1
group_156		hypothetical protein	23	40	62	120	27.0588	75	1.1129	0.759814	0.573751	35	19	21	0.310505	0.735879
group_13364		hypothetical protein	24	42	61	118	28.2353	73.75	1.10539	0.763525	0.573751	35	23	17	0.0895311	1
group_4467		hypothetical protein	24	42	61	118	28.2353	73.75	1.10539	0.763525	0.573751	47	24	29	0.143865	1
group_155		hypothetical protein	25	43	60	117	29.4118	73.125	1.13372	0.76453	0.573751	37	18	25	0.047031	1
group_1997--group_5728--group_5729	----	hypothetical protein--IS256 family transposase ISSod4--hypothetical protein	25	43	60	117	29.4118	73.125	1.13372	0.76453	0.573751	17	11	12	0.143463	0.332306
aptB_2		Apulose-4-phosphate transketolase subunit B	63	115	22	45	74.1176	28.125	1.12055	0.764548	0.573751	26	19	15	0.0289593	0.557197
denK--derI--eryH--pdxA2_2--sorC_1--srlB_1--talB_1	------------	hypothetical protein--D-erythrulose-4-phosphate isomerase--L-erythrulose-1-phosphate isomerase--D-erythronate 4-phosphate dehydrogenase--Sorbitol operon regulator--PTS system glucitol/sorbitol-specific EIIA component--Transaldolase B	63	115	22	45	74.1176	28.125	1.12055	0.764548	0.573751	24	13	14	0.541256	0.83882
group_118		IS1 family transposase IS1A	22	45	63	115	25.8824	71.875	0.892416	0.764548	0.573751	40	17	29	0.00642658	0.429591
group_932		hypothetical protein	22	45	63	115	25.8824	71.875	0.892416	0.764548	0.573751	37	16	24	0.0988717	0.511376
group_99		hypothetical protein	22	45	63	115	25.8824	71.875	0.892416	0.764548	0.573751	43	20	26	0.222053	0.760792
dgcC		putative diguanylate cyclase DgcC	23	47	62	113	27.0588	70.625	0.891901	0.767295	0.573751	22	15	14	0.133801	0.286279
group_5710		hypothetical protein	24	49	61	111	28.2353	69.375	0.891268	0.769827	0.573751	24	13	17	0.0639147	0.83882
group_560--group_5803	--	hypothetical protein--hypothetical protein	24	49	61	111	28.2353	69.375	0.891268	0.769827	0.573751	25	13	19	0.0146333	1
fecB--fecC--fecD--fecE_2--fecI--fecR	----------	Fe(3+) dicitrate-binding periplasmic protein--Fe(3+) dicitrate transport system permease protein FecC--Fe(3+) dicitrate transport system permease protein FecD--Fe(3+) dicitrate transport ATP-binding protein FecE--putative RNA polymerase sigma factor FecI--Protein FecR	26	46	59	114	30.5882	71.25	1.09211	0.770098	0.573751	42	21	25	0.279956	1
group_10525		hypothetical protein	5	8	80	152	5.88235	95	1.1875	0.770912	0.573751	5	3	2	1	1
group_10958		hypothetical protein	5	8	80	152	5.88235	95	1.1875	0.770912	0.573751	10	5	7	0.34375	1
group_10660--group_15700	--	hypothetical protein--hypothetical protein	5	8	80	152	5.88235	95	1.1875	0.770912	0.573751	11	5	7	0.548828	1
group_2007		hypothetical protein	5	8	80	152	5.88235	95	1.1875	0.770912	0.573751	10	5	7	0.34375	1
group_2570		hypothetical protein	5	8	80	152	5.88235	95	1.1875	0.770912	0.573751	12	5	8	0.387695	0.774414
group_2595		hypothetical protein	5	8	80	152	5.88235	95	1.1875	0.770912	0.573751	9	5	5	1	1
group_10609--group_10610--group_2630	----	hypothetical protein--hypothetical protein--hypothetical protein	5	8	80	152	5.88235	95	1.1875	0.770912	0.573751	10	5	6	0.753906	1
group_3392		hypothetical protein	5	8	80	152	5.88235	95	1.1875	0.770912	0.573751	12	5	7	0.774414	0.774414
group_3484		hypothetical protein	5	8	80	152	5.88235	95	1.1875	0.770912	0.573751	8	4	5	0.726562	1
group_4381		hypothetical protein	5	8	80	152	5.88235	95	1.1875	0.770912	0.573751	9	5	6	0.507812	1
group_4493		hypothetical protein	5	8	80	152	5.88235	95	1.1875	0.770912	0.573751	10	5	5	1	1
group_5098		hypothetical protein	5	8	80	152	5.88235	95	1.1875	0.770912	0.573751	8	4	5	0.726562	1
group_5629		hypothetical protein	5	8	80	152	5.88235	95	1.1875	0.770912	0.573751	9	5	4	1	1
group_5876		hypothetical protein	5	8	80	152	5.88235	95	1.1875	0.770912	0.573751	12	5	8	0.387695	0.774414
group_6080		hypothetical protein	5	8	80	152	5.88235	95	1.1875	0.770912	0.573751	12	5	7	0.774414	0.774414
group_674		hypothetical protein	5	8	80	152	5.88235	95	1.1875	0.770912	0.573751	9	3	7	0.179688	0.507812
group_11451--group_11452--group_11454--group_11455--group_11456--group_11459--group_11464--group_11465--group_19100--group_19101--group_19102--group_19103--group_19104--group_19146--group_4699--group_6094--rrrD_1	--------------------------------	hypothetical protein--hypothetical protein--hypothetical protein--hypothetical protein--hypothetical protein--hypothetical protein--hypothetical protein--hypothetical protein--hypothetical protein--hypothetical protein--hypothetical protein--hypothetical protein--hypothetical protein--hypothetical protein--hypothetical protein--hypothetical protein--Lysozyme RrrD	5	8	80	152	5.88235	95	1.1875	0.770912	0.573751	12	5	7	0.774414	0.774414
fimD_3--group_1930	--	Outer membrane usher protein FimD--hypothetical protein	80	152	5	8	94.1176	5	0.842105	0.770912	0.573751	6	3	4	0.6875	1
group_13365		hypothetical protein	27	48	58	112	31.7647	70	1.08621	0.773013	0.573751	42	25	24	0.279956	0.440799
group_1209--group_964	--	hypothetical protein--hypothetical protein	27	48	58	112	31.7647	70	1.08621	0.773013	0.573751	26	16	15	0.32694	0.557197
group_21		hypothetical protein	26	53	59	107	30.5882	66.875	0.889671	0.774309	0.573751	39	18	28	0.0094753	0.749259
group_3305--group_9749	--	hypothetical protein--hypothetical protein	26	52	59	108	30.5882	67.5	0.915254	0.77558	0.573751	25	13	16	0.229523	1
group_3740		hypothetical protein	81	150	4	10	95.2941	6.25	1.35	0.776047	0.573751	2	1	2	0.5	1
group_682		hypothetical protein	81	150	4	10	95.2941	6.25	1.35	0.776047	0.573751	3	2	2	1	1
group_14398		hypothetical protein	4	10	81	150	4.70588	93.75	0.740741	0.776047	0.573751	6	3	5	0.21875	1
group_1484	intA_2	Prophage integrase IntA	4	10	81	150	4.70588	93.75	0.740741	0.776047	0.573751	13	4	9	0.266846	0.266846
group_10511--group_10513--group_15340--group_15341--group_15342	--------	hypothetical protein--hypothetical protein--hypothetical protein--Tn3 family transposase ISYps3--hypothetical protein	4	10	81	150	4.70588	93.75	0.740741	0.776047	0.573751	3	2	2	1	1
group_18632		hypothetical protein	4	10	81	150	4.70588	93.75	0.740741	0.776047	0.573751	7	2	6	0.125	0.453125
group_1954		hypothetical protein	4	10	81	150	4.70588	93.75	0.740741	0.776047	0.573751	13	4	9	0.266846	0.266846
group_3453		hypothetical protein	4	10	81	150	4.70588	93.75	0.740741	0.776047	0.573751	14	4	10	0.179565	0.179565
group_4362		hypothetical protein	4	10	81	150	4.70588	93.75	0.740741	0.776047	0.573751	14	4	10	0.179565	0.179565
group_6041		hypothetical protein	4	10	81	150	4.70588	93.75	0.740741	0.776047	0.573751	14	4	10	0.179565	0.179565
group_9837		hypothetical protein	4	10	81	150	4.70588	93.75	0.740741	0.776047	0.573751	13	4	9	0.266846	0.266846
group_992		hypothetical protein	4	10	81	150	4.70588	93.75	0.740741	0.776047	0.573751	11	4	7	0.548828	0.548828
hisQ_3		Histidine transport system permease protein HisQ	4	10	81	150	4.70588	93.75	0.740741	0.776047	0.573751	13	4	9	0.266846	0.266846
group_37	insK	IS3 family transposase ISEc14	28	56	57	104	32.9412	65	0.912281	0.778876	0.573751	44	23	28	0.0961418	0.880396
group_1906		Putative anti-sigma factor antagonist	29	59	56	101	34.1176	63.125	0.886501	0.779774	0.573751	13	10	5	0.0922852	0.581055
dksA_2		RNA polymerase-binding transcription factor DksA	6	9	79	151	7.05882	94.375	1.27426	0.78041	0.573751	7	4	3	1	1
group_1052		hypothetical protein	6	9	79	151	7.05882	94.375	1.27426	0.78041	0.573751	14	6	8	0.790527	0.790527
group_10523		hypothetical protein	6	9	79	151	7.05882	94.375	1.27426	0.78041	0.573751	7	4	3	1	1
group_11468		hypothetical protein	6	9	79	151	7.05882	94.375	1.27426	0.78041	0.573751	10	4	6	0.753906	0.753906
group_1567		hypothetical protein	6	9	79	151	7.05882	94.375	1.27426	0.78041	0.573751	15	6	9	0.607239	0.607239
group_2624		hypothetical protein	6	9	79	151	7.05882	94.375	1.27426	0.78041	0.573751	6	4	2	0.6875	0.6875
group_3355		hypothetical protein	6	9	79	151	7.05882	94.375	1.27426	0.78041	0.573751	11	4	7	0.548828	0.548828
group_3365		hypothetical protein	6	9	79	151	7.05882	94.375	1.27426	0.78041	0.573751	12	4	8	0.387695	0.387695
group_3522		hypothetical protein	6	9	79	151	7.05882	94.375	1.27426	0.78041	0.573751	12	6	8	0.387695	1
group_4445		hypothetical protein	6	9	79	151	7.05882	94.375	1.27426	0.78041	0.573751	6	4	3	0.6875	1
group_4463		hypothetical protein	6	9	79	151	7.05882	94.375	1.27426	0.78041	0.573751	13	6	9	0.266846	1
group_3427--group_4523--group_4524--group_4525	------	hypothetical protein--hypothetical protein--hypothetical protein--hypothetical protein	6	9	79	151	7.05882	94.375	1.27426	0.78041	0.573751	14	6	9	0.42395	0.790527
group_4557		hypothetical protein	6	9	79	151	7.05882	94.375	1.27426	0.78041	0.573751	7	4	3	1	1
group_4577		hypothetical protein	6	9	79	151	7.05882	94.375	1.27426	0.78041	0.573751	10	6	6	0.753906	0.753906
group_564		hypothetical protein	6	9	79	151	7.05882	94.375	1.27426	0.78041	0.573751	11	6	7	0.548828	1
group_10048--group_10049--group_10050--group_14338--group_14339--group_14340--group_14341--group_14342--group_3372--group_5705--group_7617	--------------------	hypothetical protein--hypothetical protein--hypothetical protein--hypothetical protein--hypothetical protein--hypothetical protein--hypothetical protein--hypothetical protein--hypothetical protein--hypothetical protein--hypothetical protein	6	9	79	151	7.05882	94.375	1.27426	0.78041	0.573751	11	4	7	0.548828	0.548828
group_7883		hypothetical protein	6	9	79	151	7.05882	94.375	1.27426	0.78041	0.573751	6	4	3	0.6875	1
group_10658--group_10659--group_5981--group_7942	----clpP_2--	hypothetical protein--hypothetical protein--ATP-dependent Clp protease proteolytic subunit--hypothetical protein	6	9	79	151	7.05882	94.375	1.27426	0.78041	0.573751	13	6	8	0.581055	1
group_2428	malP_1	Maltodextrin phosphorylase	31	62	54	98	36.4706	61.25	0.907407	0.782804	0.573751	12	9	5	0.145996	0.774414
group_4370		hypothetical protein	33	59	52	101	38.8235	63.125	1.08638	0.78294	0.573751	48	24	30	0.111403	1
group_213		hypothetical protein	33	66	52	94	38.8235	58.75	0.903846	0.784816	0.573751	52	28	34	0.0364834	0.677809
yshB		putative protein YshB	36	64	49	96	42.3529	60	1.10204	0.785107	0.573751	39	24	22	0.199591	0.522397
egtB		hypothetical protein	37	66	48	94	43.5294	58.75	1.09785	0.786137	0.573751	34	22	20	0.121449	0.391528
entD		Enterobactin synthase component D	37	66	48	94	43.5294	58.75	1.09785	0.786137	0.573751	21	13	13	0.38331	0.38331
group_476		hypothetical protein	37	66	48	94	43.5294	58.75	1.09785	0.786137	0.573751	33	18	22	0.0801433	0.728332
benM_2--ttuC'--ttuD	----	HTH-type transcriptional regulator BenM--putative tartrate dehydrogenase/decarboxylase TtuC'--Putative hydroxypyruvate reductase	50	90	35	70	58.8235	43.75	1.11111	0.786387	0.573751	23	16	14	0.0931396	0.404873
group_7434		hypothetical protein	51	93	34	67	60	41.875	1.08065	0.787028	0.573751	35	20	23	0.0895311	0.49956
rstB_1		Sensor protein RstB	47	92	38	68	55.2941	42.5	0.914188	0.787058	0.573751	23	11	16	0.0931396	1
cusC_3		Cation efflux system protein CusC	48	86	37	74	56.4706	46.25	1.11628	0.787543	0.573751	48	22	29	0.193413	0.665466
vapC_2		tRNA(fMet)-specific endonuclease VapC	37	74	48	86	43.5294	53.75	0.895833	0.787543	0.573751	48	26	32	0.0293049	0.665466
pspA_1		Phosphoserine phosphatase 1	46	90	39	70	54.1176	43.75	0.917379	0.787872	0.573751	29	16	19	0.136046	0.711071
group_69		hypothetical protein	36	71	49	89	42.3529	55.625	0.920954	0.787977	0.573751	32	20	21	0.110184	0.215327
group_1157	citG_2	2-(5''-triphosphoribosyl)-3'-dephosphocoenzyme-A synthase	48	87	37	73	56.4706	45.625	1.08854	0.788306	0.573751	26	18	14	0.0755187	0.845019
group_3801		hypothetical protein	40	72	45	88	47.0588	55	1.08642	0.788583	0.573751	31	21	18	0.0707555	0.47313
group_2335		hypothetical protein	41	74	44	86	48.2353	53.75	1.08292	0.789194	0.573751	17	11	15	0.00234985	0.332306
group_13961		hypothetical protein	6	10	79	150	7.05882	93.75	1.13924	0.791693	0.573751	7	4	5	0.453125	1
group_14197		hypothetical protein	6	10	79	150	7.05882	93.75	1.13924	0.791693	0.573751	11	5	9	0.0654297	1
group_1538		hypothetical protein	6	10	79	150	7.05882	93.75	1.13924	0.791693	0.573751	15	6	9	0.607239	0.607239
group_1945	dam_1	DNA adenine methylase	6	10	79	150	7.05882	93.75	1.13924	0.791693	0.573751	14	5	9	0.42395	0.42395
group_2527	intQ	hypothetical protein	6	10	79	150	7.05882	93.75	1.13924	0.791693	0.573751	9	5	8	0.0390625	1
group_2620		hypothetical protein	6	10	79	150	7.05882	93.75	1.13924	0.791693	0.573751	11	6	7	0.548828	1
group_2625		Tn3 family transposase ISEc63	6	10	79	150	7.05882	93.75	1.13924	0.791693	0.573751	12	4	9	0.145996	0.387695
group_295		hypothetical protein	6	10	79	150	7.05882	93.75	1.13924	0.791693	0.573751	14	6	8	0.790527	0.790527
group_3438		hypothetical protein	6	10	79	150	7.05882	93.75	1.13924	0.791693	0.573751	15	6	9	0.607239	0.607239
group_4372		hypothetical protein	6	10	79	150	7.05882	93.75	1.13924	0.791693	0.573751	14	6	8	0.790527	0.790527
group_4560		hypothetical protein	6	10	79	150	7.05882	93.75	1.13924	0.791693	0.573751	7	4	3	1	1
group_5867		hypothetical protein	6	10	79	150	7.05882	93.75	1.13924	0.791693	0.573751	15	6	10	0.301758	0.607239
group_5881		hypothetical protein	6	10	79	150	7.05882	93.75	1.13924	0.791693	0.573751	8	4	4	1	1
group_6098		hypothetical protein	6	10	79	150	7.05882	93.75	1.13924	0.791693	0.573751	15	6	9	0.607239	0.607239
group_664		hypothetical protein	6	10	79	150	7.05882	93.75	1.13924	0.791693	0.573751	14	6	8	0.790527	0.790527
group_7504		hypothetical protein	6	10	79	150	7.05882	93.75	1.13924	0.791693	0.573751	6	5	4	0.21875	0.6875
group_10015--group_10017--group_14249--group_5671--group_7600--group_7602--group_7603	--------intS_2----	hypothetical protein--hypothetical protein--hypothetical protein--hypothetical protein--Prophage integrase IntS--hypothetical protein--hypothetical protein	6	10	79	150	7.05882	93.75	1.13924	0.791693	0.573751	12	4	8	0.387695	0.387695
group_761		hypothetical protein	6	10	79	150	7.05882	93.75	1.13924	0.791693	0.573751	13	6	8	0.581055	1
group_7729		hypothetical protein	6	10	79	150	7.05882	93.75	1.13924	0.791693	0.573751	13	6	7	1	1
group_7941		hypothetical protein	6	10	79	150	7.05882	93.75	1.13924	0.791693	0.573751	14	6	9	0.42395	0.790527
group_8243		hypothetical protein	6	10	79	150	7.05882	93.75	1.13924	0.791693	0.573751	15	6	9	0.607239	0.607239
queH		Epoxyqueuosine reductase QueH	6	10	79	150	7.05882	93.75	1.13924	0.791693	0.573751	13	6	7	1	1
bdcA_1		Cyclic-di-GMP-binding biofilm dispersal mediator protein	80	148	5	12	94.1176	7.5	1.2973	0.793816	0.573751	9	7	4	0.179688	1
group_10676		hypothetical protein	5	12	80	148	5.88235	92.5	0.770833	0.793816	0.573751	11	5	7	0.548828	1
group_10981		hypothetical protein	5	12	80	148	5.88235	92.5	0.770833	0.793816	0.573751	10	4	7	0.34375	0.753906
group_1241		hypothetical protein	5	12	80	148	5.88235	92.5	0.770833	0.793816	0.573751	11	5	9	0.0654297	1
fieF_2--group_14650	--	Ferrous-iron efflux pump FieF--hypothetical protein	5	12	80	148	5.88235	92.5	0.770833	0.793816	0.573751	13	5	9	0.266846	0.581055
group_1519		hypothetical protein	5	12	80	148	5.88235	92.5	0.770833	0.793816	0.573751	16	4	12	0.0768127	0.0768127
group_15346		hypothetical protein	5	12	80	148	5.88235	92.5	0.770833	0.793816	0.573751	8	4	5	0.726562	1
group_18079		Transcriptional regulator	5	12	80	148	5.88235	92.5	0.770833	0.793816	0.573751	15	5	10	0.301758	0.301758
group_1968		hypothetical protein	5	12	80	148	5.88235	92.5	0.770833	0.793816	0.573751	10	5	7	0.34375	1
group_766		hypothetical protein	5	12	80	148	5.88235	92.5	0.770833	0.793816	0.573751	16	4	12	0.0768127	0.0768127
group_8196		hypothetical protein	5	12	80	148	5.88235	92.5	0.770833	0.793816	0.573751	17	5	12	0.143463	0.143463
group_9762		hypothetical protein	5	12	80	148	5.88235	92.5	0.770833	0.793816	0.573751	13	5	8	0.581055	0.581055
group_11129--group_5846--hutI_2	----	hypothetical protein--hypothetical protein--Imidazolonepropionase	5	12	80	148	5.88235	92.5	0.770833	0.793816	0.573751	15	5	11	0.118469	0.301758
lexA_2		LexA repressor	5	12	80	148	5.88235	92.5	0.770833	0.793816	0.573751	15	5	12	0.0351562	0.301758
glgM--group_3317--group_4384--group_5615--group_5616--group_7498--group_7499--group_7500--group_9803--group_9804--gtf1_1--lpxD_1	----wcaJ------------------	D-inositol-3-phosphate glycosyltransferase--hypothetical protein--hypothetical protein--hypothetical protein--hypothetical protein--hypothetical protein--hypothetical protein--hypothetical protein--hypothetical protein--hypothetical protein--hypothetical protein--UDP-3-O-(3-hydroxymyristoyl)glucosamine N-acyltransferase	5	12	80	148	5.88235	92.5	0.770833	0.793816	0.573751	9	3	7	0.179688	0.507812
ycfZ		Inner membrane protein YcfZ	5	12	80	148	5.88235	92.5	0.770833	0.793816	0.573751	4	2	3	0.625	1
yhcH_2		putative protein YhcH	5	12	80	148	5.88235	92.5	0.770833	0.793816	0.573751	9	4	6	0.507812	1
group_13414--group_13415--group_13416--group_13417--group_13418--yjfC	----------	hypothetical protein--hypothetical protein--hypothetical protein--hypothetical protein--hypothetical protein--Putative acid--amine ligase YjfC	5	12	80	148	5.88235	92.5	0.770833	0.793816	0.573751	8	5	5	0.726562	0.726562
group_10526		hypothetical protein	7	11	78	149	8.23529	93.125	1.21562	0.797885	0.573751	10	5	5	1	1
group_10731		hypothetical protein	7	11	78	149	8.23529	93.125	1.21562	0.797885	0.573751	10	7	7	0.34375	0.34375
group_13976		hypothetical protein	7	11	78	149	8.23529	93.125	1.21562	0.797885	0.573751	8	4	6	0.289062	1
group_3854		hypothetical protein	7	11	78	149	8.23529	93.125	1.21562	0.797885	0.573751	10	6	8	0.109375	0.753906
group_10527--group_2034--group_5882	----	hypothetical protein--hypothetical protein--hypothetical protein	7	11	78	149	8.23529	93.125	1.21562	0.797885	0.573751	9	5	4	1	1
group_7628		hypothetical protein	7	11	78	149	8.23529	93.125	1.21562	0.797885	0.573751	9	5	6	0.507812	1
group_7677		hypothetical protein	7	11	78	149	8.23529	93.125	1.21562	0.797885	0.573751	14	7	9	0.42395	1
group_4551--group_7839	--	hypothetical protein--hypothetical protein	7	11	78	149	8.23529	93.125	1.21562	0.797885	0.573751	15	6	10	0.301758	0.607239
group_7979		hypothetical protein	7	11	78	149	8.23529	93.125	1.21562	0.797885	0.573751	10	6	5	0.753906	1
group_9313		hypothetical protein	7	11	78	149	8.23529	93.125	1.21562	0.797885	0.573751	14	7	8	0.790527	1
group_9860		2-dehydropantoate 2-reductase	7	11	78	149	8.23529	93.125	1.21562	0.797885	0.573751	10	4	7	0.34375	0.753906
amiA_1--group_13794--ompC_2	--ribZ_2--	N-acetylmuramoyl-L-alanine amidase AmiA--Riboflavin transporter RibZ--Outer membrane porin C	7	11	78	149	8.23529	93.125	1.21562	0.797885	0.573751	6	5	3	0.21875	1
group_14686--yihV_1	--	hypothetical protein--Sulfofructose kinase	7	11	78	149	8.23529	93.125	1.21562	0.797885	0.573751	5	3	3	1	1
group_201		hypothetical protein	78	148	7	12	91.7647	7.5	0.903475	0.807405	0.573751	5	3	4	0.375	1
group_13799		hypothetical protein	7	12	78	148	8.23529	92.5	1.10684	0.807405	0.573751	8	6	4	0.289062	1
group_10171--group_14599	--	hypothetical protein--hypothetical protein	7	12	78	148	8.23529	92.5	1.10684	0.807405	0.573751	16	7	10	0.454498	0.803619
group_1602		hypothetical protein	7	12	78	148	8.23529	92.5	1.10684	0.807405	0.573751	6	4	4	0.6875	0.6875
group_2042		hypothetical protein	7	12	78	148	8.23529	92.5	1.10684	0.807405	0.573751	18	7	11	0.480682	0.480682
group_511		hypothetical protein	7	12	78	148	8.23529	92.5	1.10684	0.807405	0.573751	18	7	11	0.480682	0.480682
group_7682		hypothetical protein	7	12	78	148	8.23529	92.5	1.10684	0.807405	0.573751	17	6	11	0.332306	0.332306
group_10518--group_10519--group_10522--group_1230--group_15350--group_1544--group_1545--group_1546--group_2033--group_2622--group_2623--group_3457--group_3458--group_3459--group_4558--group_4559--group_5880--group_5883--group_7862--group_791--group_985--group_986	------------------------------------------	hypothetical protein--hypothetical protein--hypothetical protein--hypothetical protein--hypothetical protein--hypothetical protein--hypothetical protein--hypothetical protein--hypothetical protein--hypothetical protein--hypothetical protein--hypothetical protein--hypothetical protein--hypothetical protein--hypothetical protein--hypothetical protein--hypothetical protein--hypothetical protein--hyp…	7	12	78	148	8.23529	92.5	1.10684	0.807405	0.573751	10	5	5	1	1
group_9863		hypothetical protein	7	12	78	148	8.23529	92.5	1.10684	0.807405	0.573751	10	5	6	0.753906	1
catM_1--group_13782--group_13783--group_13785--group_13786--group_4375--group_7489--hmp_1--tauB_1	------chuR----------	HTH-type transcriptional regulator CatM--hypothetical protein--hypothetical protein--Anaerobic sulfatase-maturating enzyme--hypothetical protein--hypothetical protein--hypothetical protein--Flavohemoprotein--Taurine import ATP-binding protein TauB	7	12	78	148	8.23529	92.5	1.10684	0.807405	0.573751	5	4	3	0.375	1
group_10062		hypothetical protein	6	14	79	146	7.05882	91.25	0.792043	0.807649	0.573751	10	5	6	0.753906	1
group_13341		hypothetical protein	6	14	79	146	7.05882	91.25	0.792043	0.807649	0.573751	12	5	8	0.387695	0.774414
group_14046		hypothetical protein	6	14	79	146	7.05882	91.25	0.792043	0.807649	0.573751	5	3	4	0.375	1
group_163		hypothetical protein	6	14	79	146	7.05882	91.25	0.792043	0.807649	0.573751	16	6	11	0.210114	0.454498
group_1693		hypothetical protein	6	14	79	146	7.05882	91.25	0.792043	0.807649	0.573751	19	6	13	0.167068	0.167068
group_2490		hypothetical protein	6	14	79	146	7.05882	91.25	0.792043	0.807649	0.573751	17	5	12	0.143463	0.143463
group_4636	cvaA	Colicin V secretion protein CvaA	6	14	79	146	7.05882	91.25	0.792043	0.807649	0.573751	11	5	9	0.0654297	1
group_5772		hypothetical protein	6	14	79	146	7.05882	91.25	0.792043	0.807649	0.573751	17	6	12	0.143463	0.332306
group_1525		hypothetical protein	8	13	77	147	9.41176	91.875	1.17483	0.811496	0.575164	18	8	10	0.814529	0.814529
group_1981	bin3	Putative transposon Tn552 DNA-invertase bin3	8	13	77	147	9.41176	91.875	1.17483	0.811496	0.575164	14	7	9	0.42395	1
group_3397		hypothetical protein	8	13	77	147	9.41176	91.875	1.17483	0.811496	0.575164	17	8	10	0.629059	1
group_455		hypothetical protein	8	13	77	147	9.41176	91.875	1.17483	0.811496	0.575164	16	7	10	0.454498	0.803619
group_5835		hypothetical protein	8	13	77	147	9.41176	91.875	1.17483	0.811496	0.575164	11	7	6	0.548828	1
group_6001		hypothetical protein	8	13	77	147	9.41176	91.875	1.17483	0.811496	0.575164	19	8	13	0.167068	0.647606
group_671		hypothetical protein	8	13	77	147	9.41176	91.875	1.17483	0.811496	0.575164	20	8	12	0.503445	0.503445
clsB_1		Cardiolipin synthase B	7	16	78	144	8.23529	90	0.807692	0.818789	0.575591	7	4	5	0.453125	1
group_15126		hypothetical protein	7	16	78	144	8.23529	90	0.807692	0.818789	0.575591	15	6	9	0.607239	0.607239
group_1553		hypothetical protein	7	16	78	144	8.23529	90	0.807692	0.818789	0.575591	22	6	16	0.0524788	0.0524788
group_2509		hypothetical protein	7	16	78	144	8.23529	90	0.807692	0.818789	0.575591	19	7	12	0.359283	0.359283
group_5834		hypothetical protein	7	16	78	144	8.23529	90	0.807692	0.818789	0.575591	20	6	14	0.115318	0.115318
group_660		hypothetical protein	7	16	78	144	8.23529	90	0.807692	0.818789	0.575591	20	7	14	0.115318	0.263176
dbpA_2--group_7607	--	ATP-dependent RNA helicase DbpA--hypothetical protein	7	16	78	144	8.23529	90	0.807692	0.818789	0.575591	20	7	15	0.0413895	0.263176
cnbH--group_13590--group_13592--group_13593--group_13594--group_13596--group_5558--yjiA_1	----fabG_1--fabG_2--------	2-amino-5-chloromuconic acid deaminase--hypothetical protein--3-oxoacyl-[acyl-carrier-protein] reductase FabG--3-oxoacyl-[acyl-carrier-protein] reductase FabG--hypothetical protein--hypothetical protein--hypothetical protein--P-loop guanosine triphosphatase YjiA	7	16	78	144	8.23529	90	0.807692	0.818789	0.575591	8	6	6	0.289062	0.289062
group_10935		hypothetical protein	7	15	78	145	8.23529	90.625	0.867521	0.81949	0.575591	20	7	14	0.115318	0.263176
group_1603	clsB_2	Cardiolipin synthase B	7	15	78	145	8.23529	90.625	0.867521	0.81949	0.575591	7	4	5	0.453125	1
group_2030		hypothetical protein	7	15	78	145	8.23529	90.625	0.867521	0.81949	0.575591	18	6	14	0.0308838	0.237885
group_4517		hypothetical protein	7	15	78	145	8.23529	90.625	0.867521	0.81949	0.575591	12	5	7	0.774414	0.774414
group_1225		hypothetical protein	9	15	76	145	10.5882	90.625	1.14474	0.822462	0.575591	21	9	13	0.38331	0.663624
group_1495	cvaA	Colicin V secretion protein CvaA	9	15	76	145	10.5882	90.625	1.14474	0.822462	0.575591	13	8	9	0.266846	0.581055
group_6082		hypothetical protein	9	15	76	145	10.5882	90.625	1.14474	0.822462	0.575591	14	8	9	0.42395	0.790527
group_7435		hypothetical protein	9	15	76	145	10.5882	90.625	1.14474	0.822462	0.575591	9	8	5	0.0390625	1
group_9885		hypothetical protein	9	15	76	145	10.5882	90.625	1.14474	0.822462	0.575591	11	6	7	0.548828	1
group_6035--pfeA_2	--	hypothetical protein--Ferric enterobactin receptor	9	15	76	145	10.5882	90.625	1.14474	0.822462	0.575591	22	9	14	0.286279	0.523467
group_14037--group_14038--group_14039--group_7558--group_7559--potA_5	----------	hypothetical protein--hypothetical protein--hypothetical protein--hypothetical protein--hypothetical protein--Spermidine/putrescine import ATP-binding protein PotA	9	15	76	145	10.5882	90.625	1.14474	0.822462	0.575591	12	7	7	0.774414	0.774414
group_8065--group_8067--lysN_3--metC_3--metR_1--yhjV	--dmlR_20--------	hypothetical protein--HTH-type transcriptional regulator DmlR--2-aminoadipate transaminase--Cystathionine beta-lyase MetC--HTH-type transcriptional regulator MetR--Inner membrane transport protein YhjV	9	15	76	145	10.5882	90.625	1.14474	0.822462	0.575591	17	5	13	0.0490417	0.143463
group_10540--group_10541--group_15377	----	hypothetical protein--hypothetical protein--hypothetical protein	8	18	77	142	9.41176	88.75	0.819625	0.827991	0.576608	10	5	6	0.753906	1
group_4279--group_5500	#NAME?	hypothetical protein--Inner membrane symporter YicJ	8	18	77	142	9.41176	88.75	0.819625	0.827991	0.576608	9	4	6	0.507812	1
group_6038		hypothetical protein	8	18	77	142	9.41176	88.75	0.819625	0.827991	0.576608	20	7	14	0.115318	0.263176
group_7230	traS	Protein TraS	8	18	77	142	9.41176	88.75	0.819625	0.827991	0.576608	21	7	16	0.0266037	0.189247
group_7878		hypothetical protein	8	18	77	142	9.41176	88.75	0.819625	0.827991	0.576608	12	7	6	0.774414	1
rdgC_2		Recombination-associated protein RdgC	8	18	77	142	9.41176	88.75	0.819625	0.827991	0.576608	21	8	16	0.0266037	0.38331
group_192		hypothetical protein	8	17	77	143	9.41176	89.375	0.87395	0.828175	0.576608	17	8	12	0.143463	1
group_1980		IS3 family transposase ISKpn8	8	17	77	143	9.41176	89.375	0.87395	0.828175	0.576608	15	6	10	0.301758	0.607239
group_1604--group_2085--group_362	----	hypothetical protein--hypothetical protein--hypothetical protein	8	17	77	143	9.41176	89.375	0.87395	0.828175	0.576608	9	5	6	0.507812	1
group_592		hypothetical protein	8	17	77	143	9.41176	89.375	0.87395	0.828175	0.576608	25	8	17	0.107752	0.107752
group_7869		hypothetical protein	8	17	77	143	9.41176	89.375	0.87395	0.828175	0.576608	9	5	5	1	1
group_143		hypothetical protein	10	17	75	143	11.7647	89.375	1.12157	0.831525	0.578569	24	10	15	0.307456	0.541256
group_249		hypothetical protein	10	17	75	143	11.7647	89.375	1.12157	0.831525	0.578569	22	10	15	0.133801	0.831812
group_3408		hypothetical protein	9	19	76	141	10.5882	88.125	0.878809	0.835544	0.579827	19	8	13	0.167068	0.647606
group_9814	iprA_3	Inhibitor of hydrogen peroxide resistance	9	19	76	141	10.5882	88.125	0.878809	0.835544	0.579827	9	6	4	0.507812	1
group_391	ybcO	Putative nuclease YbcO	9	20	76	140	10.5882	87.5	0.828947	0.835743	0.579827	20	9	13	0.263176	0.823803
group_7407		hypothetical protein	9	20	76	140	10.5882	87.5	0.828947	0.835743	0.579827	11	8	4	0.226562	0.548828
group_4566--group_4623--moaA_2	----	hypothetical protein--hypothetical protein--GTP 3',8-cyclase	9	20	76	140	10.5882	87.5	0.828947	0.835743	0.579827	25	7	19	0.0146333	0.0432853
group_4295--yjcS_1	iprA_1--	Inhibitor of hydrogen peroxide resistance--Putative alkyl/aryl-sulfatase YjcS	9	20	76	140	10.5882	87.5	0.828947	0.835743	0.579827	14	8	7	0.790527	1
group_10300		hypothetical protein	11	19	74	141	12.9412	88.125	1.10313	0.839165	0.581265	25	11	16	0.229523	0.690038
group_10985		hypothetical protein	11	19	74	141	12.9412	88.125	1.10313	0.839165	0.581265	16	9	10	0.454498	0.803619
group_14050		hypothetical protein	11	19	74	141	12.9412	88.125	1.10313	0.839165	0.581265	20	10	14	0.115318	1
group_701		hypothetical protein	11	19	74	141	12.9412	88.125	1.10313	0.839165	0.581265	27	11	16	0.442068	0.442068
carB_2--group_10109--group_14465	----	Carbamoyl-phosphate synthase large chain--Putative hydro-lyase--hypothetical protein	10	21	75	139	11.7647	86.875	0.88254	0.841886	0.581265	21	8	16	0.0266037	0.38331
group_752		hypothetical protein	10	21	75	139	11.7647	86.875	0.88254	0.841886	0.581265	26	9	18	0.0755187	0.168638
group_14466--group_14467--group_7654	#NAME?	hypothetical protein--hypothetical protein--5-oxoprolinase subunit A	10	21	75	139	11.7647	86.875	0.88254	0.841886	0.581265	22	8	17	0.0169005	0.286279
group_7744		hypothetical protein	10	21	75	139	11.7647	86.875	0.88254	0.841886	0.581265	10	3	9	0.0214844	0.34375
group_7768		IS3 family transposase ISKpn8	10	21	75	139	11.7647	86.875	0.88254	0.841886	0.581265	23	8	17	0.0346897	0.21004
group_7953		hypothetical protein	10	21	75	139	11.7647	86.875	0.88254	0.841886	0.581265	26	10	17	0.168638	0.32694
group_3680--group_4915	--	hypothetical protein--hypothetical protein	10	22	75	138	11.7647	86.25	0.836364	0.842378	0.581265	28	10	19	0.0871586	0.184933
smfA		Fimbria A protein	10	22	75	138	11.7647	86.25	0.836364	0.842378	0.581265	12	6	7	0.774414	1
group_1474		hypothetical protein	12	21	73	139	14.1176	86.875	1.08806	0.845708	0.583377	25	11	14	0.690038	0.690038
group_1467--group_317	--	hypothetical protein--hypothetical protein	11	23	74	137	12.9412	85.625	0.885429	0.847406	0.583561	25	9	18	0.0432853	0.229523
group_7536		hypothetical protein	11	23	74	137	12.9412	85.625	0.885429	0.847406	0.583561	15	8	10	0.301758	1
group_830	rsbW	Serine-protein kinase RsbW	11	23	74	137	12.9412	85.625	0.885429	0.847406	0.583561	10	7	6	0.34375	0.753906
group_4317--group_4319--group_457--group_5554	------	hypothetical protein--hypothetical protein--hypothetical protein--hypothetical protein	13	22	72	138	15.2941	86.25	1.13258	0.84813	0.583561	27	12	15	0.701108	0.701108
group_14434		hypothetical protein	12	25	73	135	14.1176	84.375	0.887671	0.852259	0.584613	26	11	16	0.32694	0.557197
group_1995		hypothetical protein	12	25	73	135	14.1176	84.375	0.887671	0.852259	0.584613	28	9	20	0.0356981	0.0871586
group_5771		hypothetical protein	12	25	73	135	14.1176	84.375	0.887671	0.852259	0.584613	25	9	17	0.107752	0.229523
group_1876		hypothetical protein	14	24	71	136	16.4706	85	1.11737	0.853168	0.584613	34	13	22	0.121449	0.229481
group_269		hypothetical protein	14	24	71	136	16.4706	85	1.11737	0.853168	0.584613	24	10	14	0.541256	0.541256
group_543		hypothetical protein	14	24	71	136	16.4706	85	1.11737	0.853168	0.584613	32	14	20	0.215327	0.596615
ecpA_1--ecpB_1--ecpC_1--ecpD_1--ecpE_1--group_9850	----------	Common pilus major fimbrillin subunit EcpA--putative fimbrial chaperone EcpB--putative outer membrane usher protein EcpC--Fimbria adhesin EcpD--putative fimbrial chaperone EcpE--hypothetical protein	14	24	71	136	16.4706	85	1.11737	0.853168	0.584613	18	5	13	0.0962524	0.0962524
traC_1		DNA primase TraC	14	24	71	136	16.4706	85	1.11737	0.853168	0.584613	25	10	20	0.00407732	0.424356
group_788		hypothetical protein	14	25	71	135	16.4706	84.375	1.06479	0.85636	0.586195	29	13	20	0.0614283	0.711071
group_3407		hypothetical protein	13	27	72	133	15.2941	83.125	0.889403	0.85656	0.586195	28	12	19	0.0871586	0.571588
group_4329	dmlR_7	HTH-type transcriptional regulator DmlR	13	27	72	133	15.2941	83.125	0.889403	0.85656	0.586195	8	7	3	0.0703125	0.726562
group_5780		hypothetical protein	13	27	72	133	15.2941	83.125	0.889403	0.85656	0.586195	28	12	19	0.0871586	0.571588
group_969		hypothetical protein	15	26	70	134	17.6471	83.75	1.1044	0.857622	0.586552	30	12	22	0.0161248	0.361595
wbdD		O-antigen chain terminator bifunctional methyltransferase/kinase WbdD	15	26	70	134	17.6471	83.75	1.1044	0.857622	0.586552	19	12	9	0.359283	1
group_4507		hypothetical protein	14	29	71	131	16.4706	81.875	0.890724	0.860397	0.587893	30	13	21	0.0427739	0.584665
group_555--group_95	--	hypothetical protein--hypothetical protein	14	29	71	131	16.4706	81.875	0.890724	0.860397	0.587893	26	10	19	0.0289593	0.32694
group_2026		hypothetical protein	15	27	70	133	17.6471	83.125	1.05556	0.860763	0.587957	19	10	15	0.0192108	1
ydjE_2--ydjF_1--ydjG	----	Inner membrane metabolite transport protein YdjE--putative HTH-type transcriptional regulator YdjF--NADH-specific methylglyoxal reductase	16	28	69	132	18.8235	82.5	1.09317	0.861589	0.587965	14	8	9	0.42395	0.790527
group_148		hypothetical protein	15	30	70	130	17.6471	81.25	0.928571	0.864429	0.589532	35	14	21	0.310505	0.310505
group_4465		hypothetical protein	15	30	70	130	17.6471	81.25	0.928571	0.864429	0.589532	19	10	13	0.167068	1
group_14187		hypothetical protein	17	30	68	130	20	81.25	1.08333	0.865144	0.589834	21	10	15	0.0783539	1
group_474		hypothetical protein	16	33	69	127	18.8235	79.375	0.892402	0.866949	0.590879	30	12	21	0.0427739	0.361595
group_1629	rhaS_2	HTH-type transcriptional activator RhaS	67	128	18	32	78.8235	20	0.930556	0.868348	0.591646	19	13	11	0.167068	0.647606
group_1520--group_4466	--	hypothetical protein--hypothetical protein	17	35	68	125	20	78.125	0.892857	0.869766	0.591974	34	16	23	0.0576127	0.864166
group_7707		hypothetical protein	17	35	68	125	20	78.125	0.892857	0.869766	0.591974	33	14	23	0.035082	0.48685
group_5723		hypothetical protein	17	34	68	126	20	78.75	0.926471	0.869924	0.591974	34	17	24	0.0243065	1
group_1984		hypothetical protein	18	36	67	124	21.1765	77.5	0.925373	0.872309	0.593238	35	13	24	0.0409596	0.175465
group_709		hypothetical protein	20	35	65	125	23.5294	78.125	1.0989	0.872328	0.593238	37	18	22	0.324009	1
group_663		hypothetical protein	20	36	65	124	23.5294	77.5	1.05983	0.87389	0.593895	36	16	26	0.011331	0.617719
group_4300		hypothetical protein	21	37	64	123	24.7059	76.875	1.09079	0.874666	0.593895	35	18	21	0.310505	1
fmdA--gsiA_3	--	Formamidase--Glutathione import ATP-binding protein GsiA	21	37	64	123	24.7059	76.875	1.09079	0.874666	0.593895	39	17	27	0.0237027	0.522397
gsiD_4		Glutathione transport system permease protein GsiD	21	37	64	123	24.7059	76.875	1.09079	0.874666	0.593895	38	17	26	0.0335524	0.627103
group_588		hypothetical protein	64	122	21	38	75.2941	23.75	0.949258	0.876298	0.594574	14	12	9	0.0129395	0.42395
group_13413		hypothetical protein	20	40	65	120	23.5294	75	0.923077	0.876488	0.594574	10	6	7	0.34375	0.753906
group_7652		hypothetical protein	20	40	65	120	23.5294	75	0.923077	0.876488	0.594574	35	15	26	0.00598812	0.49956
group_3341	hcpA_1	hypothetical protein	22	39	63	121	25.8824	75.625	1.08344	0.876806	0.594603	20	11	14	0.115318	0.823803
group_5734		Zinc-type alcohol dehydrogenase-like protein	21	42	64	118	24.7059	73.75	0.921875	0.878323	0.595188	40	16	29	0.00642658	0.268187
group_198		hypothetical protein	22	40	63	120	25.8824	75	1.04762	0.878504	0.595188	43	19	32	0.00191396	0.542384
rsbW		Serine-protein kinase RsbW	22	40	63	120	25.8824	75	1.04762	0.878504	0.595188	14	9	7	0.42395	1
asnO		hypothetical protein	23	41	62	119	27.0588	74.375	1.07671	0.878769	0.595188	14	9	7	0.42395	1
group_759		hypothetical protein	23	42	62	118	27.0588	73.75	1.04224	0.880529	0.595852	14	9	7	0.42395	1
higB2		Putative toxin HigB2	61	117	24	43	71.7647	26.875	0.934117	0.880573	0.595852	17	14	10	0.0127258	0.629059
adhT		hypothetical protein	24	43	61	117	28.2353	73.125	1.07053	0.880573	0.595852	41	19	30	0.004324	0.755229
group_7723		hypothetical protein	23	45	62	115	27.0588	71.875	0.948029	0.882138	0.596473	9	7	7	0.179688	0.179688
group_7107		hypothetical protein	61	112	24	48	71.7647	30	1.08929	0.882991	0.596473	7	6	5	0.125	0.453125
group_1222--lpfA_2	elfC--	putative outer membrane usher protein ElfC--putative major fimbrial subunit LpfA	24	48	61	112	28.2353	70	0.918033	0.882991	0.596473	7	5	6	0.125	0.453125
dnaC_1		DNA replication protein DnaC	24	47	61	113	28.2353	70.625	0.945937	0.883419	0.596473	46	22	28	0.183925	0.882996
acsAB_1--group_6838	--	Cellulose synthase 1--hypothetical protein	24	47	61	113	28.2353	70.625	0.945937	0.883419	0.596473	15	11	8	0.118469	1
intS_1		Prophage integrase IntS	25	50	60	110	29.4118	68.75	0.916667	0.884309	0.596514	45	23	29	0.0724543	1
group_1488		hypothetical protein	27	49	58	111	31.7647	69.375	1.05454	0.88518	0.596514	47	21	32	0.0186238	0.560065
group_373		hypothetical protein	28	50	57	110	32.9412	68.75	1.0807	0.885523	0.596514	42	26	23	0.164149	0.643969
group_3844		hypothetical protein	28	50	57	110	32.9412	68.75	1.0807	0.885523	0.596514	46	25	29	0.103805	0.658738
actP_1--group_5475--yhcH	----	Cation/acetate symporter ActP--hypothetical protein--putative protein YhcH	28	50	57	110	32.9412	68.75	1.0807	0.885523	0.596514	29	19	19	0.136046	0.136046
group_769		hypothetical protein	26	51	59	109	30.5882	68.125	0.941841	0.885683	0.596514	38	19	25	0.0729514	1
group_2519		hypothetical protein	56	108	29	52	65.8824	32.5	0.929757	0.886642	0.596974	25	16	19	0.0146333	0.229523
group_5692		hypothetical protein	31	61	54	99	36.4706	61.875	0.931694	0.889899	0.597171	26	16	19	0.0289593	0.32694
group_7605		hypothetical protein	31	61	54	99	36.4706	61.875	0.931694	0.889899	0.597171	27	16	20	0.0191573	0.442068
group_255	recE	hypothetical protein	33	60	52	100	38.8235	62.5	1.05769	0.890288	0.597171	42	25	22	0.279956	0.877614
group_3383		hypothetical protein	31	60	54	100	36.4706	62.5	0.95679	0.890515	0.597171	24	13	16	0.15159	0.83882
group_369		hypothetical protein	32	63	53	97	37.6471	60.625	0.92962	0.890531	0.597171	53	28	33	0.0983706	0.783846
lacZ_2		Beta-galactosidase	33	65	52	95	38.8235	59.375	0.927515	0.891102	0.597171	46	20	31	0.0258961	0.461391
group_388		hypothetical protein	52	96	33	64	61.1765	40	1.05051	0.891491	0.597171	36	21	22	0.242985	0.405032
lacI_3		Lactose operon repressor	33	64	52	96	38.8235	60	0.951923	0.891491	0.597171	45	20	30	0.0356978	0.551484
lacY_2		Lactose permease	33	64	52	96	38.8235	60	0.951923	0.891491	0.597171	45	20	30	0.0356978	0.551484
clpC		ATP-dependent Clp protease ATP-binding subunit ClpC	36	65	49	95	42.3529	59.375	1.07378	0.891612	0.597171	42	19	30	0.0079159	0.643969
group_216		hypothetical protein	37	67	48	93	43.5294	58.125	1.06996	0.892066	0.597171	49	24	31	0.0854331	1
group_2521		hypothetical protein	38	69	47	91	44.7059	56.875	1.0663	0.892465	0.597171	51	26	31	0.16078	1
group_4359	ttuB_2	Putative tartrate transporter	49	90	36	70	57.6471	43.75	1.05864	0.892542	0.597171	22	15	15	0.133801	0.133801
rop		Regulatory protein rop	36	70	49	90	42.3529	56.25	0.944606	0.892542	0.597171	47	26	31	0.0399861	0.560065
group_3677		hypothetical protein	48	88	37	72	56.4706	45	1.06143	0.892788	0.597171	20	14	13	0.115318	0.263176
group_1187		hypothetical protein	37	72	48	88	43.5294	55	0.94213	0.892788	0.597171	48	27	32	0.0293049	0.470879
group_9700		hypothetical protein	37	68	48	92	43.5294	57.5	1.04289	0.892832	0.597171	24	15	17	0.0639147	0.307456
copB--copD--copR	----	Copper resistance protein B--Copper resistance protein D--Transcriptional activator protein CopR	47	86	38	74	55.2941	46.25	1.06426	0.892984	0.597171	49	22	30	0.152408	0.568172
pcoC		Copper resistance protein C	47	86	38	74	55.2941	46.25	1.06426	0.892984	0.597171	49	23	30	0.152408	0.77545
group_3362		hypothetical protein	40	78	45	82	47.0588	51.25	0.934473	0.893227	0.597171	32	20	20	0.215327	0.215327
group_164		hypothetical protein	44	80	41	80	51.7647	50	1.07317	0.893275	0.597171	55	30	31	0.418754	0.590053
group_26		IS3 family transposase IS1400	42	81	43	79	49.4118	49.375	0.952627	0.893684	0.59726	41	24	23	0.348889	0.532709
gcvA_2--group_2100--group_491	----	Glycine cleavage system transcriptional activator--hypothetical protein--hypothetical protein	81	151	4	9	95.2941	5.625	1.20695	1	1	2	1	2	0.5	1
group_1349		hypothetical protein	80	149	5	11	94.1176	6.875	1.18121	1	1	11	8	5	0.226562	1
group_1365		hypothetical protein	79	147	6	13	92.9412	8.125	1.1644	1	1	11	6	6	1	1
yfcJ_2		putative MFS-type transporter YfcJ	78	146	7	14	91.7647	8.75	1.06849	1	1	4	3	3	0.625	0.625
group_1005		hypothetical protein	75	140	10	20	88.2353	12.5	1.07143	1	1	9	4	6	0.507812	1
acoA--acoB--lpd--pdhC--pknK	--------	Acetoin:2,6-dichlorophenolindophenol oxidoreductase subunit alpha--Acetoin:2,6-dichlorophenolindophenol oxidoreductase subunit beta--Dihydrolipoyl dehydrogenase--Dihydrolipoyllysine-residue acetyltransferase component of pyruvate dehydrogenase complex--Serine/threonine-protein kinase PknK	74	138	11	22	87.0588	13.75	1.07246	1	1	16	12	8	0.0768127	1
group_1253		hypothetical protein	71	133	14	27	83.5294	16.875	1.02954	1	1	16	10	9	0.454498	0.803619
scrY_1		Sucrose porin	68	128	17	32	80	20	1	1	1	18	13	10	0.0962524	0.814529
xylP		Isoprimeverose transporter	67	127	18	33	78.8235	20.625	0.967192	1	1	20	14	11	0.115318	0.823803
group_1015		hypothetical protein	66	124	19	36	77.6471	22.5	1.00849	1	1	19	14	11	0.0635681	0.647606
group_2518		hypothetical protein	57	108	28	52	67.0588	32.5	0.980159	1	1	24	16	18	0.0226558	0.15159
group_20		hypothetical protein	57	106	28	54	67.0588	33.75	1.03706	1	1	30	18	18	0.361595	0.361595
group_4032		hypothetical protein	57	106	28	54	67.0588	33.75	1.03706	1	1	22	16	14	0.0524788	0.286279
gnl		Gluconolactonase	54	101	31	59	63.5294	36.875	1.01757	1	1	29	19	16	0.136046	0.711071
group_57		IS3 family transposase IS1222	50	95	35	65	58.8235	40.625	0.977444	1	1	45	26	26	0.371298	0.371298
group_14		hypothetical protein	49	92	36	68	57.6471	42.5	1.00604	1	1	43	26	27	0.126289	0.222053
group_4414		hypothetical protein	43	80	42	80	50.5882	50	1.02381	1	1	24	12	17	0.0639147	1
egtB_2		hypothetical protein	40	74	45	86	47.0588	53.75	1.03303	1	1	32	21	19	0.110184	0.377086
group_108		hypothetical protein	35	66	50	94	41.1765	58.75	0.99697	1	1	53	31	32	0.168978	0.271679
group_7		hypothetical protein	35	66	50	94	41.1765	58.75	0.99697	1	1	54	30	34	0.0759047	0.496617
group_3382		hypothetical protein	33	63	52	97	38.8235	60.625	0.977106	1	1	22	13	15	0.133801	0.523467
group_1043--group_2148--group_505--rssB_2	----rcsC_1--	hypothetical protein--hypothetical protein--Sensor histidine kinase RcsC--Regulator of RpoS	33	63	52	97	38.8235	60.625	0.977106	1	1	12	10	4	0.0385742	0.387695
hsdA		3-oxoacyl-[acyl-carrier-protein] reductase FabG	33	61	52	99	38.8235	61.875	1.02995	1	1	32	22	20	0.0501025	0.215327
group_918		hypothetical protein	25	48	60	112	29.4118	70	0.972222	1	1	42	22	29	0.0195205	0.877614
group_466		IS3 family transposase ISSty2	25	47	60	113	29.4118	70.625	1.00177	1	1	28	18	16	0.184933	0.571588
group_1041--group_2811--group_2812--group_3676--group_5740	----lacZ_2----	hypothetical protein--hypothetical protein--Beta-galactosidase--hypothetical protein--hypothetical protein	25	47	60	113	29.4118	70.625	1.00177	1	1	14	11	7	0.057373	1
group_211		hypothetical protein	25	46	60	114	29.4118	71.25	1.03261	1	1	44	22	28	0.0961418	1
group_2232		hypothetical protein	24	46	61	114	28.2353	71.25	0.975053	1	1	41	22	26	0.117275	0.755229
group_47	holE_2	hypothetical protein	24	45	61	115	28.2353	71.875	1.00546	1	1	41	18	27	0.0595839	0.532709
group_13367--group_13368--group_9389--group_9390	------	hypothetical protein--hypothetical protein--hypothetical protein--hypothetical protein	24	45	61	115	28.2353	71.875	1.00546	1	1	41	22	26	0.117275	0.755229
group_9391		hypothetical protein	24	45	61	115	28.2353	71.875	1.00546	1	1	41	22	26	0.117275	0.755229
group_181		hypothetical protein	24	44	61	116	28.2353	72.5	1.03726	1	1	41	21	27	0.0595839	1
flmA		Stable plasmid inheritance protein	23	44	62	116	27.0588	72.5	0.978006	1	1	39	18	24	0.199591	0.749259
group_3307		hypothetical protein	22	41	63	119	25.8824	74.375	1.01355	1	1	10	7	5	0.34375	1
group_1057	entD	Enterobactin synthase component D	21	40	64	120	24.7059	75	0.984375	1	1	23	13	17	0.0346897	0.677639
group_22		hypothetical protein	20	37	65	123	23.5294	76.875	1.02287	1	1	41	19	27	0.0595839	0.755229
group_633		hypothetical protein	20	37	65	123	23.5294	76.875	1.02287	1	1	38	15	25	0.0729514	0.255875
group_973		hypothetical protein	19	36	66	124	22.3529	77.5	0.991582	1	1	35	15	26	0.00598812	0.49956
group_665		hypothetical protein	19	35	66	125	22.3529	78.125	1.02814	1	1	23	15	13	0.21004	0.677639
group_325		hypothetical protein	18	35	67	125	21.1765	78.125	0.959488	1	1	32	13	23	0.0200616	0.377086
group_464		hypothetical protein	18	34	67	126	21.1765	78.75	0.99561	1	1	31	13	22	0.0294494	0.47313
hcpA_4		Major exported protein	18	34	67	126	21.1765	78.75	0.99561	1	1	20	11	15	0.0413895	0.823803
group_640		hypothetical protein	18	33	67	127	21.1765	79.375	1.03392	1	1	40	17	24	0.268187	0.429591
group_9747		hypothetical protein	17	33	68	127	20	79.375	0.962121	1	1	17	7	13	0.0490417	0.629059
group_2431	pdeH_2	Cyclic di-GMP phosphodiesterase PdeH	17	32	68	128	20	80	1	1	1	27	15	17	0.247789	0.701108
group_2496		hypothetical protein	17	32	68	128	20	80	1	1	1	21	10	11	1	1
group_2587		hypothetical protein	17	32	68	128	20	80	1	1	1	31	16	19	0.281042	1
group_287		hypothetical protein	17	32	68	128	20	80	1	1	1	33	15	22	0.0801433	0.728332
group_1548		hypothetical protein	17	31	68	129	20	80.625	1.04032	1	1	22	12	17	0.0169005	0.831812
group_1960		hypothetical protein	16	31	69	129	18.8235	80.625	0.964937	1	1	31	13	23	0.0106738	0.47313
group_7621		hypothetical protein	16	31	69	129	18.8235	80.625	0.964937	1	1	23	11	17	0.0346897	1
group_1996		hypothetical protein	16	30	69	130	18.8235	81.25	1.00483	1	1	31	15	22	0.0294494	1
group_242		hypothetical protein	16	30	69	130	18.8235	81.25	1.00483	1	1	33	13	22	0.0801433	0.296206
group_5790--group_5791	--	hypothetical protein--hypothetical protein	16	30	69	130	18.8235	81.25	1.00483	1	1	10	6	7	0.34375	0.753906
group_782		hypothetical protein	16	30	69	130	18.8235	81.25	1.00483	1	1	33	15	22	0.0801433	0.728332
group_3424		hypothetical protein	15	29	70	131	17.6471	81.875	0.96798	1	1	32	14	23	0.0200616	0.596615
group_460		hypothetical protein	15	29	70	131	17.6471	81.875	0.96798	1	1	32	13	22	0.0501025	0.377086
group_10213		hypothetical protein	14	28	71	132	16.4706	82.5	0.929577	1	1	29	13	20	0.0614283	0.711071
group_5814		hypothetical protein	14	26	71	134	16.4706	83.75	1.01625	1	1	31	14	20	0.149613	0.7201
group_7478		hypothetical protein	14	26	71	134	16.4706	83.75	1.01625	1	1	24	11	15	0.307456	0.83882
group_86		hypothetical protein	14	26	71	134	16.4706	83.75	1.01625	1	1	30	12	20	0.0987371	0.361595
group_94	cdiA	hypothetical protein	14	26	71	134	16.4706	83.75	1.01625	1	1	10	7	5	0.34375	1
gno		Gluconate 5-dehydrogenase	13	26	72	134	15.2941	83.75	0.930556	1	1	9	7	4	0.179688	1
group_196		Tn3 family transposase ISSba14	13	26	72	134	15.2941	83.75	0.930556	1	1	31	11	22	0.0294494	0.149613
group_2152		hypothetical protein	13	26	72	134	15.2941	83.75	0.930556	1	1	27	12	18	0.122078	0.701108
group_5773--group_7704	--	hypothetical protein--hypothetical protein	13	26	72	134	15.2941	83.75	0.930556	1	1	26	11	17	0.168638	0.557197
[truncated: 168 more rows]
