# Supplementary material for: Combined comparative genomics and clinical modeling reveals plasmid-encoded genes are independently associated with Klebsiella infection
Source: Nat Commun. 2022 Aug 1;13:4459. doi: 10.1038/s41467-022-31990-1 (PMC9343666; doi:10.1038/s41467-022-31990-1)
Supplement: Supplementary file 10 — Source Data [file 41467_2022_31990_MOESM10_ESM.xlsx]

## Sheet: Figure 3a
Case	Control
16.3907	1.14839
69.9896	22.4061
100	0.037033
4.66218	5.01609
31.0127	0
84.5167	0
11.0493	0.072413
0	0
0.28151	0
1.56218	0.018898
52.6094	0.227344
0.082124	0.814769
63.0668	0.016692
6.14198	0.202706
18.3543	0.736472
21.5437	0.376632
100	3.01162
31.5613	1.5779
0.198493	86.3545
0.931723	0.119082
46.3427	36.0235
67.548	0.060569
59.1424	5.04281
100	1.03667
37.4806	1.03159
48.7027	2.19919
2.23878	2.08526
	1.83126
0.002084	0.347294
7.90786	0.00054
9.2312	17.1856
42.7353	59.2595
94.3745	1.08177
1.00863	0
37.7657	11.7213
0.599333	7.02276
15.7382	5.80176
0.031726	3.13328
18.0946
24.4928	0.009261
44.3743	0
4.76681	7.3912
0	18.0681
0.084847	37.2797
0.224311	0.000495
0.917734	1.17776
1.10316	21.4217
2.30114	9.71457
10.3686	7.9058
0.012159	0.00047
18.3309
61.2491	10.1607
3.1269	26.976
61.648	0.126481
33.8163	0.855215
8.2267	0.001077
0.421282	0.091729
58.2145	0.011459
88.8169	0.780327
19.7421	0.031797
0.406524
0.07424	3.70839
13.8238	0
100	0.104451
10.5664	0.003551
71.968	100
100	0.013518
0.662574
53.3157	0.026772
11.3908	78.8753
28.0266	3.24918
95.1071	15.0826
0.744455	0.493212
30.1653	7.3729
99.8619
48.3372	86.0254
	4.08216
0.993353	0.002861
8.00676	26.7072
1.86519	4.25807
100	0.060766
0.789011	0.001672
0.234239	13.0508
0.215833	1.03946
20.2808	54.5834
	21.9311
	0
	0.064743
	90.1916
	0.158324
	0.009763
	1.05506
	26.7209
	0.014001
	0.000813
	7.14644
	12.8006
	26.9985
	12.6399
	0.745933
	47.9672
	16.7956
	1.66537
	0
	0
	1.88297
	0.618836
	0
	0.01499
	6.33827
	0.349403
	0
	0.033107
	0.038598
	91.5509
	4.50426
	80.2926
	0.330962
	0.210392
	0.248252
	0.004001
	0.402978
	0.293802
	56.3601
	0
	0.04093
	31.2022
	2.90936
	60.8576
	0.001215
	83.6382
	12.8115
	0.004335
	1.43643
	5.16515
	35.4982
	12.3446
	34.7499
	0.113534
	5.33265
	0.0117
	27.8426
	14.79
	94.6058
	22.4081
	19.0064
	0
	12.6268
	0
	4.39797
	22.9157
	0.210972
	0.54192
	1.00862

## Sheet: Figure 3b
aac(6')-Ib-cr5			group_9575			group_9537			group_13443			dgcE			aqpZ_2			group_2409			pdeC_2			arsD_1			group_774			ltrA
Gene present	Gene absent		Gene present	Gene absent		Gene present	Gene absent		Gene present	Gene absent		Gene present	Gene absent		Gene present	Gene absent		Gene present	Gene absent		Gene present	Gene absent		Gene present	Gene absent		Gene present	Gene absent		Gene present	Gene absent
0	16.3907		20.2808	5.33265		0.662574	61.2491		0.662574	48.3372		100	0.662574		100	0.789011		100	59.2595		100	0.28151		100	0.789011		100	0		100	100
0.599333	69.9896		0.662574	8.00676		100	48.3372		61.2491	0.789011		0	0.745933		0	20.2808		0	71.968		0	6.14198		0	20.2808		1.86519			1.86519	20.2808
15.7382	11.0493		100	4.50426		0	0.789011		100	0.0370326						0.993353			0.736472			0.0370326			10.5664		100	33.8163		99.8619	10.5664
24.4927	52.6094		99.8619	0.814769			0.0370326		0	0.00926112		88.8169	6.14198		88.8169	0.224311		88.8169	1.08177		88.8169	0.931723		1.86519	0.744455		99.8619	0.599333		46.3427	1.00863
61.2491	6.14198		61.2491	0.744455		88.8169	0.00926112			22.4061		1.86519	0.376632		1.86519	31.2022		1.86519	0.789011		1.86519	0		33.8163	0.104451		46.3427	15.7382		24.4927	0.234239
61.648	31.5613		48.3372	0.736472		1.86519	22.4061		88.8169	0.0188985		33.8163	48.3372		33.8163	10.5664		33.8163	20.2808		33.8163	4.08216		100	1.00863		24.4927	0.618836		7.3912	3.01162
100	0.931723		100	80.2926		33.8163	0.0188985		1.86519	78.8753		2.23878	0.0370326		2.23878	7.02276		2.23878	0.993353		2.23878	0.0724127		99.8619	0.00208422		7.3912	18.0681		0.0607655	0
99.8619	37.4806		0	52.6094		2.23878	78.8753		33.8163	0.402978		100	0.00926112		100	0.744455		100	0.224311		100	0.000469868		0.599333	100		0.0607655	26.976		95.1071	0.0742402
48.3372	9.2312		0.210972	1.86519		100	0.402978		2.23878	59.1424		99.8619	22.4061		99.8619	0.104451		99.8619	31.2022		99.8619	71.968		46.3427	95.1071		20.2808	21.5437		80.2926	48.7027
0.789011	94.3745		0.993353	18.0681		99.8619	59.1424		100	100		0.210972	0.0188985		0.210972	1.00863		0.210972	10.5664		0.210972	0.736472		15.7382	1.83126		10.5664	26.7072		44.3743	0
20.2808	44.3743		71.968	26.976		0.210972	100		99.8619	61.648		0.599333	78.8753		0.599333	0.00208422		0.599333	7.02276		0.599333	1.08177		24.4927	18.3543		1.00863	5.16515		61.648	0.0317263
0.618836	0.224311		0	0.104451		0.599333	61.648		0.210972	0.00107689		46.3427	0.402978		46.3427	100		46.3427	0.744455		46.3427	0.662574		0.618836	1.03946		95.1071	100		9.2312	0.00107689
100	0.917734		15.7382	100		46.3427	0.00107689		0.599333			67.548	59.1424		67.548	95.1071		67.548	0.104451		67.548	0.745933		80.2926	16.7956		80.2926	0.28151		0.0848473
	1.10316		24.4927	0.28151		67.548			46.3427	20.2808		15.7382	100		15.7382	1.83126		15.7382	1.00863		15.7382	0.376632		18.0681	0		88.8169	0.736472		0.0121594	100
10.5664	2.30114		0.789011	0.0821237		15.7382	20.2808		67.548	0		24.4927	61.648		24.4927	0		24.4927	0.00208422		24.4927	48.3372		26.976	0.662574		67.548	52.6094		86.0254	0.402978
0.234239	10.3686		0.618836	1.00863		24.4927	0		15.7382	71.968		0.618836	0.00107689		0.618836	0.0917287		0.618836	100		0.618836	0.00926112		21.5437	61.648		44.3743	0.789011		0	21.5437
	33.8163			21.5437		0.618836	71.968		24.4927	0.00286087		80.2926			80.2926	0.780327		80.2926	95.1071		80.2926	22.4061		7.3912	0.00107689		61.2491	0.744455			0.789011
	8.2267		10.5664	0.00208422		80.2926	0.00286087		0.618836	94.3745		18.0681	0		18.0681			18.0681	1.83126		18.0681	0.0188985		26.7072	9.2312		0.234239	0.104451		33.8163	0.104451
	0.421282		18.3543	100		18.0681	94.3745		80.2926			26.976	71.968		26.976	35.4982		26.976	0		26.976	78.8753		0.0607655	0.0821237		0.993353	0.00208422		0.599333	0.00208422
	58.2145		0.234239	100		26.976	84.5167		18.0681	84.5167		0.28151	0.00286087		0.28151	0.662574		0.28151	0.0917287		21.5437	0.402978		5.16515	100		0.224311	1.83126		15.7382	1.83126
	0.0742402		0.599333	69.9896		0.28151	0.993353		26.976	0.993353		21.5437	94.3745		21.5437	0.745933		21.5437	0.780327		44.3743	59.1424		100	0.0166923		31.2022	18.3543		0.618836	1.5779
	71.968		7.02276	6.14198		21.5437	5.33265		0.28151	5.33265		44.3743	84.5167		44.3743	6.14198		44.3743			0	100		0.421282	1.5779		0	0.0821237		26.7072	35.4982
	95.1071		0.00286087	0.931723		44.3743	9.2312		21.5437	9.2312		0	5.33265		0	0.376632		0	35.4982		7.3912	61.648			36.0235			100		5.16515	34.7499
	0.744455		61.648	9.2312		0	0.224311		44.3743	0.224311		7.3912	9.2312		7.3912	48.3372		7.3912	0.662574		26.7072	0.00107689		0.28151	0.0267717		1.10316	1.5779		0.28151	18.3309
			94.3745	44.3743		7.3912	1.10316		0	1.10316		26.7072	1.10316		26.7072	0.0370326		26.7072	0.745933		0.0607655	0		0.736472			0	0.0267717		0.736472
	8.00676			0.224311		26.7072	31.2022		7.3912	31.2022		0.0607655	3.70839		0.0607655	0.00926112		0.0607655	0.376632		5.16515	0.00286087		52.6094	0.00167181		3.01162	0		52.6094	36.0235
	1.86519		0.00107689	1.10316		0.0607655	3.70839		26.7072	3.70839		5.16515	0.158324		5.16515	22.4061		5.16515	48.3372		86.0254	94.3745		88.8169			0	0.0385975		0.744455
	100		0	10.3686		0.745933	0.158324		0.0607655	0.158324		86.0254	1.56217		86.0254	0.0188985		86.0254	0.00926112		61.2491	84.5167		2.23878	56.3601		61.648	0.421282		18.3543	56.3601
	48.7027			33.8163		5.16515	1.56217		0.745933	1.56217		61.2491	18.0946		61.2491	78.8753		61.2491	22.4061		100	5.33265		0.210972	5.80176		9.2312	0.210972		100	0.0917287
	7.90786		84.5167	8.2267		86.0254	18.0946		5.16515	18.0946		0.789011	18.3543		100	0.402978		100	0.0188985		0.421282	9.2312		67.548	3.13328		6.14198	0		0.421282	0.780327
	37.7658		4.39797	0.421282			10.5664		86.0254	10.5664		20.2808	0.234239		0.421282	59.1424		0.421282	78.8753			1.10316		44.3743	0.993353		0.0742402	0		0.662574	7.9058
	1.14839			0.0742402		6.14198	18.3543			18.3543		0.993353	8.00676		59.2595	100			0.402978		59.2595	3.70839		0	0.224311		48.7027	0.662574		0.0166923
	22.4061			95.1071		0.376632	0.234239			0.234239		0.224311	4.50426			61.648		6.14198	59.1424		0.789011	0.158324		86.0254	31.2022		0	0.0166923
	0.0370326			100			8.00676			8.00676		31.2022	0		71.968	0.00107689		0.0370326	100		20.2808	1.56217		61.2491	7.02276		0.0848473	7.02276			60.8576
	5.01609			48.7027			4.50426			4.50426		10.5664	4.39797		0.736472			0.931723	61.648		0.993353	18.0946		59.2595	0		0.0317263			0.00167181	0
	0			0.0370326			7.02276			7.02276		7.02276	0.814769		1.08177	0		0	0.00107689		0.224311	0.234239		71.968	0.0917287		0.0121594	35.4982		0.126481	0.00286087
	0			0			0			0		0.744455	0.736472			0.00286087		4.08216			31.2022	8.00676		1.08177	0.780327		0.00107689	0.0370326		0.00976292	1.03946
	0.0724127			0			4.39797			4.39797		0.104451	52.6094			94.3745		0.0724127	0		10.5664	4.50426		100			8.2267	48.3372		12.6399	5.80176
	0			0			0.814769			0.814769		100	0.0821237			84.5167		0.000469868	0.00286087		7.02276	0		0	35.4982		4.66218	69.9896		22.4081	3.13328
	0			0.227344			0.744455			0.744455		1.00863	100			5.33265			94.3745		0.744455	4.39797		0.234239				2.08525		16.7956	2.23878
	0.0188985			0.0166923			0.736472			0.736472		0.00208422	69.9896			9.2312			84.5167		0.104451	0.814769		4.50426	3.1269		0.745933	0.0317971		0.293802	16.3907
	0.227344			3.01162			52.6094			52.6094		100	0.931723			1.10316			5.33265		1.00863	52.6094		8.2267	37.2797		0.00926112	4.25807		88.8169	1.14839
	0.814769			1.5779			0.104451			0.104451		0.421282	10.3686			3.70839			9.2312		0.00208422	0.0821237		4.66218	0.0331067		94.3745	0		67.548	4.76681
	0.0166923			36.0235			100			100		95.1071	8.2267			0.158324			1.10316		100	100		58.2145	6.14198		84.5167	0		0.224311	61.2491
	0.202706			0.0605695			0.0821237			0.0821237		1.83126	0.0742402			1.56217			3.70839		95.1071	69.9896		5.04281	0.0370326		10.3686			31.2022	0.993353
	0.736472			2.08525			1.00863			1.00863		0	100			18.0946			0.158324		1.83126	10.3686		0.000494589	0.931723		0	0.00433488		0
	0.376632			1.83126			0.00208422			0.00208422		0.0917287	48.7027			18.3543			1.56217		0	8.2267		54.5834	4.08216		30.1653	3.1269		0.00926112	1.10316
	3.01162			0			100			100		0.780327	0			0.234239			18.0946		0.0917287	0.0742402		12.8006	0.0724127		100	0.931723		10.3686	0
	1.5779			0.00926112			100			100			0			8.00676			18.3543		0.780327	100		0.349403	0.000469868		4.39797	4.08216		100	6.14198
	86.3545			7.3912			69.9896			69.9896		35.4982	0.227344			4.50426			0.234239			48.7027		83.6382	0.745933		86.0254	0		4.50426	8.2267
	0.119082			9.71457			0.931723			6.14198		59.2595	0.0166923			0			8.00676		35.4982	0			0.376632		71.968	34.7499		18.0946	4.66218
	36.0235			7.9058			10.3686			0.931723			3.01162			4.39797			4.50426			0.227344			48.3372		100	18.3309		0.0135182	0.745933
	0.0605695			0.126481			8.2267			10.3686			1.5779			0.814769			0		18.3543	0.0166923			0.00926112		4.50426			53.3157	94.3745
	5.04281			0.0917287			0.421282			8.2267			36.0235			52.6094			4.39797		3.1269	3.01162			22.4061		58.2145	36.0235		18.0681	84.5167
	1.03667			0.780327			0.0742402			0.421282			0.0605695			0.0821237			0.814769		37.2797	1.5779			0.0188985		54.5834			26.976	0
	1.03159			0.0317971			95.1071			0.0742402			2.08525			100			52.6094		1.03946	36.0235			78.8753		0.0331067	0.00167181		100	30.1653
	2.19919						100			95.1071			9.71457			69.9896			0.0821237		16.7956	0.0605695			0.402978		0.402978	56.3601		0.0821237	4.39797
	2.08525			0			48.7027			100			7.9058			0.931723			100		0.0331067	2.08525			59.1424		3.70839	0.0917287		0.0267717	71.968
	1.83126			0.0267717			0			48.7027			0.126481			10.3686			69.9896			9.71457			0.00286087		0.158324	0.780327		0.210972	58.2145
	0.347294			15.0826			0			0			0.0317971			8.2267			10.3686			7.9058			94.3745		18.0946	0.227344		0	54.5834
	0.000539793			7.3729			0.227344			0						0.0742402			8.2267			0.126481			84.5167		11.7213	7.9058		48.3372	0.0331067
	17.1856						0.0166923			0.227344			0			100			0.0742402			0.0317971			5.33265		1.17776	0.126481		4.25807	3.70839
	59.2595			4.08216			3.01162			0.0166923			0.0267717			48.7027			100						1.10316					3.1269	0.158324
	1.08177			26.7072			1.5779			3.01162			15.0826			0			48.7027			0			3.70839		10.1607	7.3729		0.227344	11.7213
	0			4.25807			36.0235			1.5779			7.3729			0			0			0.0267717			0.158324		0.0135182	0.00976292		0	1.17776
	11.7213			0.0607655			0.0605695			36.0235						0.227344			0.227344			15.0826			1.56217		0.493212	12.6399		0.0724127
	7.02276			0.00167181			2.08525			0.0605695			4.08216			0.0166923			0.0166923			7.3729			18.0946		13.0508			8.00676	10.1607
	5.80176			0			1.83126			2.08525			4.25807			3.01162			3.01162						8.00676		90.1916	6.33827		37.4806	0.493212
	3.13328			0.00976292			0			1.83126			0.00167181			1.5779			1.5779			4.25807			0		0.000812816	60.8576		37.7658	13.0508
				0.0140009			9.71457			0			0			36.0235			36.0235			0.00167181			4.39797		1.88297	27.8426		0.347294	90.1916
	0.00926112			12.6399			7.9058			9.71457			0.00976292			0.0605695			0.0605695			0			0.814769		0.00400145	22.4081		21.4217	0.000812816
	0			0.745933			0.126481			7.9058			0.0140009			2.08525			2.08525			0.00976292			69.9896		0.0409304	31.0127		94.6058	1.88297
	7.3912			0			0.0917287			0.126481			12.6399			9.71457			9.71457			0.0140009			10.3686			63.0668			0.00400145
	18.0681						0.780327			0.0917287			0			7.9058			7.9058			12.6399			0.0742402		0.0012151	0			0.0409304
	37.2797			0			0.0317971			0.780327						0.126481			0.126481			0			100		14.79	0.00286087
	0.000494589			6.33827						0.0317971			0			0.0317971			0.0317971						48.7027		19.0064	100			0.0012151
	1.17776						0						6.33827									0			0		0.54192	0.0605695			14.79
	21.4217			0			0.0267717			0						0			0			6.33827			0.227344		53.3157	9.71457			19.0064
	9.71457						15.0826			0.0267717			0			0.0267717			0.0267717						3.01162		0.215833	15.0826			0.54192
	7.9058			0.0385975			7.3729			15.0826						15.0826			15.0826			0			0.0605695			0.0140009			0.215833
	0.000469868			0.330962						7.3729			0.0385975			7.3729			7.3729						2.08525			0			0
				56.3601			4.08216						0.330962									0.0385975			9.71457			0.330962			0.0385975
	10.1607			0			4.25807			4.08216			56.3601			4.08216			4.25807			0.330962			7.9058			0			0
	26.976			31.2022			0.00167181			4.25807			0			4.25807			0.00167181			56.3601			0.126481			12.8115			7.02276
	0.126481			60.8576			0			0.00167181			60.8576			0.00167181			0			0			0.0317971			1.03946			0.0370326
	0.855215						0.00976292			0			12.8115			0			0.00976292			60.8576						16.7956			69.9896
	0.00107689			12.8115			0.0140009			0.00976292			0.00433488			0.00976292			0.0140009			12.8115			0			5.80176			2.08525
	0.0917287			0.00433488			12.6399			0.0140009			34.7499			0.0140009			12.6399			0.00433488			15.0826			3.13328			0.0317971
	0.0114588			5.16515			0			12.6399			27.8426			12.6399			0			34.7499			7.3729			2.23878			0
	0.780327			35.4982						0			22.4081			0						27.8426			4.25807			59.2595			0
	0.0317971			34.7499			0						0						0			22.4081			0			1.08177			0.00433488
				27.8426			6.33827			0			4.66218			0			6.33827			0			0.00976292			5.04281			0.931723
	3.70839			22.4081						6.33827			0.0848473			6.33827						4.66218			0.0140009			0.000494589			4.08216
	0			0			0						18.3309						0			0.0848473			12.6399			12.8006			0
	0.104451			4.66218						0			3.1269			0						18.3309			0			0.349403			7.3729
	0.00355135			0.0848473			0.0385975						31.0127						0.0385975			31.0127						83.6382			6.33827
	100			18.3309			0.330962			0.0385975			63.0668			0.0385975			0.330962			63.0668			0			37.2797			27.8426
	0.0135182			3.1269			56.3601			0.330962			0.0317263			0.330962			56.3601			0.0317263			6.33827			0.0724127			31.0127
				88.8169			0			56.3601			0			56.3601			0			0			0			0.000469868			63.0668
	0.0267717			31.0127			60.8576			0			0.0121594			0			60.8576			0.0121594						0.376632			100
	78.8753			63.0668						60.8576			30.1653			60.8576			12.8115			30.1653			0.0385975			22.4061			0.0605695
	3.24918			46.3427			12.8115						16.3907			12.8115			0.00433488			16.3907			0.330962			0.0188985			9.71457
	15.0826			67.548			0.00433488			12.8115			11.0493			0.00433488			34.7499			11.0493			0			78.8753			15.0826
	0.493212			0.0317263			35.4982			0.00433488			31.5613			34.7499			27.8426			31.5613			60.8576			59.1424			0.0140009
	7.3729			0			34.7499			35.4982			37.4806			27.8426			22.4081			37.4806			12.8115			5.33265			0
				0.0121594			27.8426			34.7499			0.917734			22.4081			0			0.917734			0.00433488			1.56217			0.330962
	86.0254			30.1653			22.4081			27.8426			2.30114			0			4.66218			2.30114			34.7499			8.00676			12.8115
	4.08216			16.3907			0			22.4081			58.2145			4.66218			0.0848473			58.2145			27.8426			0.814769			59.2595
	0.00286087			11.0493			4.66218			0			7.90786			0.0848473			18.3309			7.90786			22.4081			16.3907			1.08177
	26.7072			31.5613			0.0848473			4.66218			37.7658			18.3309			3.1269			37.7658			0			11.0493			5.04281
	4.25807			37.4806			18.3309			0.0848473			1.14839			3.1269			31.0127			1.14839			0.0848473			31.5613			0.000494589
	0.0607655			0.917734			3.1269			18.3309			5.01609			31.0127			63.0668			5.01609			18.3309			37.4806			12.8006
	0.00167181			2.30114			31.0127			3.1269			0.0724127			63.0668			0.0317263			0.202706			31.0127			0.917734			0.349403
	13.0508			58.2145			63.0668			31.0127			0.202706			0.0317263			0			86.3545			63.0668			2.30114			83.6382
	1.03946			7.90786			0.0317263			63.0668			86.3545			0			0.0121594			0.119082			0.0317263			7.90786			37.2797
	54.5834			37.7658			0			0.0317263			0.119082			0.0121594			30.1653			5.04281			0			37.7658			0.000469868
	21.9312			1.14839			0.0121594			0			5.04281			30.1653			16.3907			1.03667			0.0121594			1.14839			0.376632
	0			22.4061			30.1653			0.0121594			1.03667			16.3907			11.0493			1.03159			30.1653			5.01609			22.4061
	0.0647426			5.01609			16.3907			30.1653			1.03159			11.0493			31.5613			2.19919			16.3907			0.202706			0.0188985
	90.1916			0.0724127			11.0493			16.3907			2.19919			31.5613			37.4806			0.347294			11.0493			86.3545			78.8753
	0.158324			0.0188985			31.5613			11.0493			0.347294			37.4806			0.917734			0.000539793			31.5613			0.119082			59.1424
	0.00976292			0.202706			37.4806			31.5613			0.000539793			0.917734			2.30114			17.1856			37.4806			1.03667			5.33265
	1.05506			0.376632			0.917734			37.4806			17.1856			2.30114			58.2145			11.7213			0.917734			1.03159			1.56217
	26.7209			86.3545			2.30114			0.917734			1.08177			58.2145			7.90786			5.80176			2.30114			2.19919			0.814769
	0.0140009			0.119082			58.2145			2.30114			11.7213			7.90786			37.7658			3.13328			7.90786			0.347294			11.0493
	0.000812816			5.04281			7.90786			58.2145			5.80176			37.7658			1.14839						37.7658			0.000539793			31.5613
	7.14644			1.03667			37.7658			7.90786			3.13328			1.14839			5.01609			0			1.14839			17.1856			0.917734
	12.8006			1.03159			1.14839			37.7658						5.01609			0.202706			0.000494589			5.01609						2.30114
	26.9985			2.19919			5.01609			1.14839			0			0.0724127			86.3545			1.17776			0.202706			0			7.90786
	12.6399			0.347294			0.0724127			5.01609			37.2797			0.202706			0.119082			21.4217			86.3545			21.4217			5.01609
	0.745933			0.000539793			0.202706			0.0724127			0.000494589			86.3545			5.04281						0.119082			0.855215			0.202706
	47.9673			17.1856			86.3545			0.202706			1.17776			0.119082			1.03667			10.1607			1.03667			0.0114588			86.3545
	16.7956			59.2595			0.119082			0.376632			21.4217			5.04281			1.03159			0.855215			1.03159			0.00355135			0.119082
	1.66537			1.08177			5.04281			86.3545			0.000469868			1.03667			2.19919			0.0114588			2.19919						1.03667
	0			11.7213			1.03667			0.119082						1.03159			0.347294			0.00355135			0.347294			3.24918			1.03159
	0			5.80176			1.03159			5.04281			10.1607			2.19919			0.000539793			0.0135182			0.000539793			21.9312			2.19919
	1.88297			3.13328			2.19919			1.03667			0.855215			0.347294			17.1856						17.1856			0.0647426			0.000539793
							0.347294			1.03159			0.0114588			0.000539793			11.7213			3.24918			11.7213			1.05506			17.1856
	0			0			0.000539793			2.19919			0.00355135			17.1856			5.80176			0.493212						26.7209
	0.0149903			37.2797			17.1856			0.347294			0.0135182			11.7213			3.13328			13.0508			0			7.14644			0
	6.33827			0.000494589			59.2595			0.000539793						5.80176						54.5834			1.17776			26.9985			0.855215
				1.17776			1.08177			17.1856			3.24918			3.13328			0			21.9312			21.4217			47.9673			0.0114588
	0.349403			21.4217			11.7213			59.2595			0.493212						37.2797			0.0647426						1.66537			0.00355135
	0			0.000469868			5.80176			1.08177			13.0508			0			0.000494589			90.1916			10.1607			0
							3.13328			11.7213			1.03946			37.2797			1.17776			1.05506			0.855215			0.0149903			3.24918
	0.0331067			10.1607						5.80176			54.5834			0.000494589			21.4217			26.7209			0.0114588			91.5509			21.9312
				0.855215			0			3.13328			21.9312			1.17776						0.000812816			0.00355135			0.210392			0.0647426
	0.0385975			0.0114588			37.2797						0.0647426			21.4217			10.1607			7.14644			0.0135182			0.248252			1.05506
	91.5509			3.70839			0.000494589			0			90.1916			0.000469868			0.855215			12.8006						0.293802			26.7209
	4.50426			0.00355135			1.17776			37.2797			1.05506						0.0114588			26.9985			3.24918			2.90936			7.14644
	80.2926			0.0135182			21.4217			0.000494589			26.7209			10.1607			0.00355135			47.9673			0.493212			1.43643			26.9985
	0.330962						0.000469868			1.17776			0.000812816			0.855215			0.0135182			1.66537			13.0508			12.3446			47.9673
	0.210392			78.8753						21.4217			7.14644			0.0114588						0			21.9312			0.113534			1.66537
	0.248252			3.24918			10.1607			0.000469868			12.8006			0.00355135			3.24918			1.88297			0.0647426			0.0117			0
	0.00400145			0.493212			0.855215						26.9985			0.0135182			0.493212			0.0149903			90.1916			94.6058			0.0149903
	0.402978			86.0254			0.0114588			10.1607			47.9673						13.0508			0.349403			1.05506			12.6268			91.5509
	0.293802			13.0508			0.00355135			0.855215			16.7956			3.24918			1.03946			91.5509			26.7209			22.9157			0.210392
	56.3601			1.03946			0.0135182			0.0114588			1.66537			0.493212			54.5834			0.210392			0.000812816			1.00862			0.248252
	0			54.5834						0.00355135			0			13.0508			21.9312			0.248252			7.14644			11.3908			2.90936
	0.0409304			21.9312			3.24918			0.0135182			1.88297			1.03946			0.0647426			0.00400145			26.9985			0.198493			1.43643
	31.2022			0.0647426			0.493212						0.0149903			54.5834			90.1916			0.293802			47.9673			42.7353			12.3446
	2.90936			90.1916			13.0508			3.24918			0.349403			21.9312			1.05506			0.0409304			1.66537			4.76681			0.113534
	60.8576			0.158324			1.03946			0.493212			0.0331067			0.0647426			26.7209			2.90936			0			19.7421			0.0117
				1.05506			54.5834			13.0508			91.5509			90.1916			0.000812816						1.88297			0.406524			12.6268
	0.0012151			26.7209			21.9312			1.03946			0.210392			1.05506			7.14644			0.0012151			0.0149903			13.8238			22.9157
	83.6382			0.000812816			0.0647426			54.5834			0.248252			26.7209			12.8006			83.6382			91.5509			28.0266			1.00862
				7.14644			90.1916			21.9312			0.00400145			0.000812816			26.9985			1.43643			0.210392						11.3908
	12.8115			12.8006			1.05506			0.0647426			0.293802			7.14644			47.9673			12.3446			0.248252						0.198493
	0.00433488			26.9985			26.7209			90.1916			0.0409304			12.8006			16.7956			0.113534			0.00400145						42.7353
	1.43643			47.9673			0.000812816			1.05506			2.90936			26.9985			1.66537			0.0117			0.293802						19.7421
	5.16515			16.7956			7.14644			26.7209						47.9673			0			14.79			0.0409304						0.406524
	35.4982			1.66537			12.8006			0.000812816			0.0012151			16.7956			1.88297			94.6058			2.90936						13.8238
	12.3446			0			26.9985			7.14644			83.6382			1.66537			0.0149903			19.0064									28.0266
	34.7499			1.88297			47.9673			12.8006			1.43643			0			0.349403			12.6268			0.0012151
	0.113534			0.0149903			16.7956			26.9985			12.3446			1.88297			0.0331067			22.9157			1.43643
	5.33265			0.349403			1.66537			47.9673			0.113534			0.0149903			91.5509			0.54192			12.3446
	0.0117			0.0331067			0			16.7956			0.0117			0.349403			0.210392			1.00862			0.113534
	27.8426			91.5509			1.88297			1.66537			14.79			0.0331067			0.248252			53.3157			0.0117
	14.79			0.210392			0.0149903			0			94.6058			91.5509			0.00400145			11.3908			14.79
	94.6058			0.248252			0.349403			1.88297			19.0064			0.210392			0.293802			0.215833			94.6058
	22.4081			0.00400145			0.0331067			0.0149903			12.6268			0.248252			0.0409304			0.198493			19.0064
	19.0064			0.402978			91.5509			0.349403			22.9157			0.00400145			2.90936			42.7353			12.6268
	0			0.293802			0.210392			0.0331067			0.54192			0.293802						4.76681			22.9157
	12.6268			0.0409304			0.248252			91.5509			1.00862			0.0409304			0.0012151			19.7421			0.54192
	0			2.90936			0.00400145			0.210392			53.3157			2.90936			83.6382			0.406524			1.00862
	4.39797						0.293802			0.248252			11.3908						1.43643			13.8238			53.3157
	22.9157			0.0012151			0.0409304			0.00400145			0.215833			0.0012151			12.3446			28.0266			11.3908
	0.210972			83.6382			2.90936			0.293802			0.198493			83.6382			0.113534						0.215833
	0.54192			1.43643						0.0409304			42.7353			1.43643			0.0117						0.198493
	1.00862			12.3446			0.0012151			2.90936			4.76681			12.3446			14.79						42.7353
	4.66218			0.113534			83.6382						19.7421			0.113534			94.6058						4.76681
	84.5167			0.0117			1.43643			0.0012151			0.406524			0.0117			19.0064						19.7421
	0.28151			14.79			12.3446			83.6382			13.8238			14.79			12.6268						0.406524
	1.56217			94.6058			0.113534			1.43643			28.0266			94.6058			22.9157						13.8238
	0.0821237			19.0064			0.0117			12.3446						19.0064			0.54192						28.0266
	59.1424			12.6268			14.79			0.113534						12.6268			1.00862
	2.23878			22.9157			94.6058			0.0117						22.9157			53.3157
	1.00863			0.54192			19.0064			14.79						0.54192			11.3908
	0.0848473			1.00862			12.6268			94.6058						1.00862			0.215833
	18.3309			1.56217			22.9157			19.0064						53.3157			0.198493
	3.1269			59.1424			0.54192			12.6268						11.3908			42.7353
	88.8169			2.23878			1.00862			22.9157						0.215833			4.76681
	0.662574			53.3157			53.3157			0.54192						0.198493			19.7421
	53.3157			11.3908			11.3908			1.00862						42.7353			0.406524
	11.3908			0.215833			0.215833			53.3157						4.76681			13.8238
	0.993353			0.198493			0.198493			11.3908						19.7421			28.0266
	100			100			42.7353			0.215833						0.406524
	0.215833			42.7353			4.76681			0.198493						13.8238
	31.0127			18.0946			19.7421			42.7353						28.0266
	63.0668			4.76681			0.406524			4.76681
	18.3543			19.7421			13.8238			19.7421
	21.5437			0.406524			28.0266			0.406524
	0.198493			13.8238						13.8238
	46.3427			28.0266						28.0266
	67.548
	100
	0.00208422
	42.7353
	0.0317263
	18.0946
	4.76681
	0
	0.0121594
	19.7421
	0.406524
	13.8238
	100
	28.0266
	30.1653

## Sheet: Figure 4d
		Donor
		Kp3155			Kp5854			Kp6653			Kp8946			Kp10193			Kp11407
Recipient	Kp4236	2e-08	8.33333e-07	2e-08	5.26316e-07	2e-08	1.25e-06	2e-08	2e-08	2e-08	5.55556e-07	2e-08	2e-08	2e-08	2e-08	2e-08	2e-08	2e-08	2e-08
	Kp4505	4.65116e-05	0.000153846	0.00025	1.30435e-05	0.000484848	0.00075	2e-08	2e-08	2e-08	0.00015	0.000181818	5.12821e-05	2e-08	2e-08	2e-08	0.000169565	0.00103175	0.000103333
	Kp7994	0.000116667	8.5e-05	0.000111111	3.33333e-06	0.00024	0.00015625	2.94118e-07	4.54545e-08	1.66667e-06	0.0001	7.56757e-05	2.64706e-05	4.54545e-07	1.66667e-06	2.63158e-07	2.75758e-05	0.000158667	1.40909e-05

## Sheet: Supplementary Figure 10a
K. pneumoniae	K. variicola	K. quasipneumoniae
1.14839	16.3907	86.3545
22.4061	0	0.0605695
0.0370326	0	5.04281
5.01609	0.0724127	7.02276
69.9896	0.814769
100	1.5779	0.855215
4.66218	1.08177
31.0127	31.5613	1.03946
84.5167	0.931723	0
0	37.2797	12.8006
0	0.000494589	16.7956
11.0493	37.4806	91.5509
0.0188985	10.1607	4.50426
0.227344	42.7353	0.00400145
0.0166923	37.7658	11.3908
0.202706	15.0826	28.0266
0	0.493212
0.28151	4.08216	22.9157
0.736472	21.9312
1.56217	0.0647426
0.376632	90.1916
3.01162	1.05506
52.6094	26.9985
0.119082	18.3309
36.0235	1.66537
0.0821237	0
1.03667	0.0331067
1.03159	0.406524
2.19919	0.293802
2.08525	100
1.83126	2.90936
63.0668
0.347294	0.0012151
0.000539793	71.968
17.1856	0.00433488
6.14198	0.113534
59.2595	94.6058
18.3543	19.0064
21.5437	12.6268
100	0.993353
0.198493	0.54192
0	1.00862
11.7213	8.00676
5.80176
3.13328
46.3427
67.548
0.00926112
0
7.3912
59.1424
18.0681
100
48.7027
1.17776
21.4217
9.71457
7.9058
0.000469868
2.23878
26.976
0.126481
0.00107689
0.0917287
0.0114588
0.780327
0.0317971
0.00208422
7.90786
9.2312
3.70839
0
94.3745
0.104451
0.00355135
1.00863
100
0.0135182
0.599333
0.0267717
15.7382
78.8753
3.24918
0.0317263
18.0946
24.4927
7.3729
86.0254
44.3743
0.00286087
26.7072
4.76681
4.25807
0.0607655
0
0.00167181
13.0508
54.5834
0.0848473
0.158324
0.224311
0.00976292
0.917734
26.7209
1.10316
2.30114
0.0140009
0.000812816
7.14644
10.3686
0.0121594
61.2491
12.6399
3.1269
61.648
0.745933
33.8163
8.2267
47.9673
0.421282
58.2145
0
1.88297
0.618836
0
0.0149903
6.33827
0.349403
0
88.8169
0.0385975
19.7421
0.0742402
80.2926
13.8238
0.330962
0.210392
0.248252
0.402978
56.3601
0
0.0409304
31.2022
60.8576
10.5664
83.6382
12.8115
100
0.662574
1.43643
5.16515
35.4982
12.3446
53.3157
34.7499
95.1071
0.744455
5.33265
0.0117
27.8426
14.79
22.4081
0
30.1653
99.8619
0
48.3372
4.39797
0.210972
1.86519
100
0.789011
0.234239
0.215833
20.2808

## Sheet: Supplementary Figure 10b
+ high risk abx	- high risk abx
16.3907	69.9896
100	4.66218
52.6094	31.0127
18.3543	84.5167
21.5437	11.0493
100	0
37.4806	0.28151
9.2312	1.56217
94.3745	0.0821237
1.00863	63.0668
15.7382	6.14198
0.224311	31.5613
0.917734	0.198493
0.0121594	0.931723
18.3309	46.3427
61.648	67.548
33.8163	59.1424
8.2267	100
0.421282	48.7027
58.2145	2.23878
19.7421
71.968	0.00208422
100	7.90786
0.662574	42.7353
53.3157	37.7658
95.1071	0.599333
0.744455	0.0317263
99.8619	18.0946
0.993353	24.4927
8.00676	44.3743
0.202706	4.76681
86.3545	0
0.0605695	0.0848473
2.08525	1.10316
0.000539793	2.30114
	10.3686
0.00926112	61.2491
37.2797	3.1269
26.976	88.8169
3.70839	0.406524
0.104451	0.0742402
0.00355135	13.8238
78.8753	100
	10.5664
4.08216	11.3908
13.0508	28.0266
1.03946	30.1653
26.7209	48.3372
0.0140009
12.6399	1.86519
47.9673	100
1.66537	0.789011
0.618836	0.234239
0	0.215833
6.33827	20.2808
0	22.4061
91.5509	0.0370326
56.3601	5.01609
0.0117	0
12.6268	0
0	0.0724127
0.54192	0
	0
	0.0188985
	0.227344
	0.814769
	0.0166923
	0.736472
	0.376632
	3.01162
	1.5779
	0.119082
	36.0235
	5.04281
	1.03667
	1.03159
	2.19919
	1.83126
	0.347294
	17.1856
	59.2595
	1.08177
	0
	11.7213
	7.02276
	5.80176
	3.13328
	0
	7.3912
	18.0681
	0.000494589
	1.17776
	21.4217
	7.9058
	0.000469868
	10.1607
	0.126481
	0.855215
	0.00107689
	0.0917287
	0.0114588
	0.780327
	0.0317971
	0
	100
	0.0135182
	0.0267717
	3.24918
	15.0826
	0.493212
	7.3729
	86.0254
	0.00286087
	26.7072
	4.25807
	0.0607655
	0.00167181
	54.5834
	21.9312
	0
	0.0647426
	90.1916
	0.158324
	0.00976292
	1.05506
	0.000812816
	7.14644
	12.8006
	26.9985
	0.745933
	16.7956
	0
	0
	1.88297
	0.0149903
	0.349403
	0.0331067
	0.0385975
	4.50426
	80.2926
	0.330962
	0.210392
	0.248252
	0.00400145
	0.402978
	0.293802
	0
	0.0409304
	31.2022
	2.90936
	60.8576
	0.0012151
	83.6382
	12.8115
	0.00433488
	1.43643
	5.16515
	35.4982
	12.3446
	34.7499
	0.113534
	5.33265
	27.8426
	14.79
	94.6058
	22.4081
	19.0064
	0
	4.39797
	22.9157
	0.210972
	1.00862

## Sheet: Supplementary Figure 10c
Case + high risk abx	Case - high risk abx	Control + high risk abx	Control - high risk abx
16.3907	69.9896	0.202706	22.4061
100	4.66218	86.3545	0.0370326
52.6094	31.0127	0.0605695	5.01609
18.3543	84.5167	2.08525	0
21.5437	11.0493	0.000539793	0
100	0		0.0724127
37.4806	0.28151	0.00926112	0
9.2312	1.56217	37.2797	0
94.3745	0.0821237	26.976	0.0188985
1.00863	63.0668	3.70839	0.227344
15.7382	6.14198	0.104451	0.814769
0.224311	31.5613	0.00355135	0.0166923
0.917734	0.198493	78.8753	0.736472
0.0121594	0.931723		0.376632
18.3309	46.3427	4.08216	3.01162
61.648	67.548	13.0508	1.5779
33.8163	59.1424	1.03946	0.119082
8.2267	100	26.7209	36.0235
0.421282	48.7027	0.0140009	5.04281
58.2145	2.23878	12.6399	1.03667
19.7421		47.9673	1.03159
71.968	0.00208422	1.66537	2.19919
100	7.90786	0.618836	1.83126
0.662574	42.7353	0	0.347294
53.3157	37.7658	6.33827	17.1856
95.1071	0.599333	0	59.2595
0.744455	0.0317263	91.5509	1.08177
99.8619	18.0946	56.3601	0
0.993353	24.4927	0.0117	11.7213
8.00676	44.3743	12.6268	7.02276
	4.76681	0	5.80176
	0	0.54192	3.13328
	0.0848473		0
	1.10316		7.3912
	2.30114		18.0681
	10.3686		0.000494589
	61.2491		1.17776
	3.1269		21.4217
	88.8169		7.9058
	0.406524		0.000469868
	0.0742402
	13.8238		10.1607
	101.22		0.126481
	10.5664		0.855215
	11.3908		0.00107689
	28.0266		0.0917287
	30.1653		0.0114588
	48.3372		0.780327
			0.0317971
	1.86519
	100		0
	0.789011		100
	0.234239		0.0135182
	0.215833
	20.2808		0.0267717
			3.24918
			15.0826
			0.493212
			7.3729
			86.0254
			0.00286087
			26.7072
			4.25807
			0.0607655
			0.00167181
			54.5834
			21.9312
			0
			0.0647426
			90.1916
			0.158324
			0.00976292
			1.05506
			0.000812816
			7.14644
			12.8006
			26.9985
			0.745933
			16.7956
			0
			0
			1.88297
			0.0149903
			0.349403
			0.0331067
			0.0385975
			4.50426
			80.2926
			0.330962
			0.210392
			0.248252
			0.00400145
			0.402978
			0.293802
			0
			0.0409304
			31.2022
			2.90936
			60.8576
			0.0012151
			83.6382
			12.8115
			0.00433488
			1.43643
			5.16515
			35.4982
			12.3446
			34.7499
			0.113534
			5.33265
			27.8426
			14.79
			94.6058
			22.4081
			19.0064
			0
			4.39797
			22.9157
			0.210972
			1.00862

## Sheet: Supplementary Figure 10d
	Present	Absent
aac(6')-Ib-cr5	36.29	17.2
blaOXA-1	32.42	17.6
blaCTX-M-15	28.15	17.76
group_13461	22.7	18.14
group_13458	24.75	18.06
group_13460	23.01	18.14
group_13437	20.69	18.23
group_5875	19.57	18.36
tehA_2	19.57	18.36
group_10494	19.57	18.36
tnpR	23.56	17.98
blaTEM-1	26.45	17.55
group_9575	29.53	16.91
group_13467	24.03	17.76
group_5455	11.2	18.86
sul2	11.2	18.86
group_13965	33.26	17.19
group_9537	29.26	16.76
group_13443	32.06	16.41
group_7606	43.97	16.67
dgcE	29.11	15.58
aqpZ_2	35.11	15.57
group_2409	28.97	16.43
pdeC_2	27.83	15.58
sul1	49.54	16.28
qacE1	46.51	16.35
arsD_1	32.89	14.66
group_774	26.18	14.73
group_7231	23.21	17.25
group_9530	21.09	17.22
ltrA	25.23	15.56
group_9528	25.09	16.51
group_622	20.54	17.41
group_4187	22.06	16.96
umuD_2	19.62	17.5
umuC_2	19.45	17.31
group_2513	13.96	19.34
